# Supplementary material for: Phenological Variation and Evolution Across Space and Time in the Scarlet Monkeyflower (Erythranthe cardinalis)
Source: Ecol Evol. 2025 Dec 19;15(12):e72752. doi: 10.1002/ece3.72752 (PMC12717473; doi:10.1002/ece3.72752)
Supplement: Supplementary file 1 — Data S1. 3_prunpropo [file ECE3-15-e72752-s002.csv]

Dam_ID	Sire_ID	Population	Year	Day	count_F	count_nonF	proportion	PopYear
COT1	COT96	S2	2017	171	0	3	0	S2-2017
COT10	COT93	S2	2017	171	0	3	0	S2-2017
COT100	COT93	S2	2017	171	0	4	0	S2-2017
COT101	COT66	S2	2017	171	0	3	0	S2-2017
COT102	COT79	S2	2017	171	0	3	0	S2-2017
COT103	COT74	S2	2017	171	0	4	0	S2-2017
COT104	COT105	S2	2017	171	0	5	0	S2-2017
COT108	COT81	S2	2017	171	0	3	0	S2-2017
COT109	COT93	S2	2017	171	0	3	0	S2-2017
COT11	COT13	S2	2017	171	0	3	0	S2-2017
COT111	COT107	S2	2017	171	0	4	0	S2-2017
COT112	COT66	S2	2017	171	0	3	0	S2-2017
COT113	COT107	S2	2017	171	0	3	0	S2-2017
COT114	COT105	S2	2017	171	0	4	0	S2-2017
COT115	COT18	S2	2017	171	0	3	0	S2-2017
COT12	COT67	S2	2017	171	0	4	0	S2-2017
COT14	COT41	S2	2017	171	0	4	0	S2-2017
COT15	COT79	S2	2017	171	0	4	0	S2-2017
COT16	COT107	S2	2017	171	0	4	0	S2-2017
COT17	COT67	S2	2017	171	0	2	0	S2-2017
COT19	COT96	S2	2017	171	0	4	0	S2-2017
COT2	COT67	S2	2017	171	0	3	0	S2-2017
COT20	COT13	S2	2017	171	0	3	0	S2-2017
COT21	COT34	S2	2017	171	0	3	0	S2-2017
COT22	COT93	S2	2017	171	0	2	0	S2-2017
COT23	COT93	S2	2017	171	0	4	0	S2-2017
COT24	COT65	S2	2017	171	0	3	0	S2-2017
COT25	COT42	S2	2017	171	0	4	0	S2-2017
COT26	COT67	S2	2017	171	0	3	0	S2-2017
COT27	COT50	S2	2017	171	0	4	0	S2-2017
COT28	COT18	S2	2017	171	0	3	0	S2-2017
COT29_R	COT41	S2	2017	171	0	3	0	S2-2017
COT3	COT42	S2	2017	171	0	4	0	S2-2017
COT30	COT50	S2	2017	171	0	2	0	S2-2017
COT31	COT65	S2	2017	171	0	5	0	S2-2017
COT32	COT107	S2	2017	171	0	2	0	S2-2017
COT33	COT81	S2	2017	171	0	4	0	S2-2017
COT35	COT68	S2	2017	171	0	5	0	S2-2017
COT36	COT68	S2	2017	171	0	3	0	S2-2017
COT38	COT79	S2	2017	171	0	3	0	S2-2017
COT39	COT13	S2	2017	171	0	3	0	S2-2017
COT4	COT95	S2	2017	171	0	2	0	S2-2017
COT40	COT18	S2	2017	171	0	3	0	S2-2017
COT43	COT13	S2	2017	171	0	3	0	S2-2017
COT44	COT105	S2	2017	171	0	1	0	S2-2017
COT45	COT68	S2	2017	171	0	4	0	S2-2017
COT46	COT65	S2	2017	171	0	3	0	S2-2017
COT47	COT65	S2	2017	171	0	3	0	S2-2017
COT48	COT74	S2	2017	171	0	4	0	S2-2017
COT5	COT74	S2	2017	171	0	1	0	S2-2017
COT51	COT96	S2	2017	171	0	3	0	S2-2017
COT52	COT67	S2	2017	171	0	3	0	S2-2017
COT53	COT65	S2	2017	171	0	2	0	S2-2017
COT54	COT79	S2	2017	171	0	3	0	S2-2017
COT56	COT66	S2	2017	171	0	4	0	S2-2017
COT57	COT95	S2	2017	171	0	3	0	S2-2017
COT58	COT81	S2	2017	171	0	3	0	S2-2017
COT59	COT34	S2	2017	171	0	4	0	S2-2017
COT6	COT13	S2	2017	171	0	5	0	S2-2017
COT60	COT105	S2	2017	171	0	4	0	S2-2017
COT61	COT66	S2	2017	171	1	4	0.2	S2-2017
COT62	COT66	S2	2017	171	0	5	0	S2-2017
COT63	COT79	S2	2017	171	0	3	0	S2-2017
COT64	COT41	S2	2017	171	0	2	0	S2-2017
COT69	COT96	S2	2017	171	0	3	0	S2-2017
COT7	COT18	S2	2017	171	0	3	0	S2-2017
COT70	COT95	S2	2017	171	0	3	0	S2-2017
COT71	COT95	S2	2017	171	0	4	0	S2-2017
COT72	COT34	S2	2017	171	0	4	0	S2-2017
COT73	COT74	S2	2017	171	0	3	0	S2-2017
COT75	COT42	S2	2017	171	0	4	0	S2-2017
COT77	COT107	S2	2017	171	0	3	0	S2-2017
COT78	COT41	S2	2017	171	0	3	0	S2-2017
COT8	COT105	S2	2017	171	0	3	0	S2-2017
COT80	COT68	S2	2017	171	0	3	0	S2-2017
COT82	COT18	S2	2017	171	0	3	0	S2-2017
COT83	COT42	S2	2017	171	0	1	0	S2-2017
COT84	COT50	S2	2017	171	0	3	0	S2-2017
COT85_R	COT41	S2	2017	171	0	4	0	S2-2017
COT86	COT34	S2	2017	171	0	3	0	S2-2017
COT87	COT81	S2	2017	171	0	3	0	S2-2017
COT88	COT95	S2	2017	171	0	4	0	S2-2017
COT89	COT81	S2	2017	171	0	3	0	S2-2017
COT9	COT74	S2	2017	171	0	5	0	S2-2017
COT90	COT96	S2	2017	171	0	2	0	S2-2017
COT91	COT34	S2	2017	171	0	3	0	S2-2017
COT92	COT42	S2	2017	171	0	3	0	S2-2017
COT97	COT50	S2	2017	171	0	4	0	S2-2017
COT98	COT68	S2	2017	171	0	1	0	S2-2017
COT99	COT50	S2	2017	171	0	3	0	S2-2017
CRA1	CRA31	C1	2017	171	0	2	0	C1-2017
CRA10	CRA42	C1	2017	171	0	2	0	C1-2017
CRA100	CRA15	C1	2017	171	0	2	0	C1-2017
CRA103	CRA112	C1	2017	171	0	2	0	C1-2017
CRA105	CRA74	C1	2017	171	0	2	0	C1-2017
CRA106	CRA131	C1	2017	171	0	2	0	C1-2017
CRA108	CRA6	C1	2017	171	0	2	0	C1-2017
CRA111	CRA160	C1	2017	171	0	3	0	C1-2017
CRA115	CRA136	C1	2017	171	0	1	0	C1-2017
CRA116	CRA29	C1	2017	171	0	3	0	C1-2017
CRA117	CRA74	C1	2017	171	0	2	0	C1-2017
CRA118	CRA31	C1	2017	171	0	3	0	C1-2017
CRA12	CRA15	C1	2017	171	0	3	0	C1-2017
CRA122	CRA29	C1	2017	171	0	3	0	C1-2017
CRA124	CRA22	C1	2017	171	0	1	0	C1-2017
CRA125	CRA53	C1	2017	171	0	2	0	C1-2017
CRA127	CRA102	C1	2017	171	0	3	0	C1-2017
CRA128_R	CRA126_R	C1	2017	171	0	2	0	C1-2017
CRA129	CRA199	C1	2017	171	0	2	0	C1-2017
CRA13	CRA114	C1	2017	171	0	2	0	C1-2017
CRA130	CRA104	C1	2017	171	0	2	0	C1-2017
CRA132	CRA69	C1	2017	171	0	2	0	C1-2017
CRA133	CRA22	C1	2017	171	0	3	0	C1-2017
CRA134	CRA104	C1	2017	171	0	2	0	C1-2017
CRA135	CRA138	C1	2017	171	0	3	0	C1-2017
CRA144	CRA3	C1	2017	171	0	2	0	C1-2017
CRA145	CRA131	C1	2017	171	0	3	0	C1-2017
CRA146	CRA19	C1	2017	171	0	2	0	C1-2017
CRA147	CRA114	C1	2017	171	0	2	0	C1-2017
CRA148	CRA31	C1	2017	171	0	2	0	C1-2017
CRA150	CRA114	C1	2017	171	0	2	0	C1-2017
CRA151	CRA18	C1	2017	171	0	3	0	C1-2017
CRA152	CRA3	C1	2017	171	0	3	0	C1-2017
CRA153	CRA6	C1	2017	171	0	3	0	C1-2017
CRA154	CRA2	C1	2017	171	0	3	0	C1-2017
CRA155	CRA104	C1	2017	171	0	2	0	C1-2017
CRA156	CRA102	C1	2017	171	0	2	0	C1-2017
CRA158	CRA58	C1	2017	171	0	3	0	C1-2017
CRA159	CRA15	C1	2017	171	0	2	0	C1-2017
CRA161	CRA69	C1	2017	171	0	2	0	C1-2017
CRA162_R	CRA136	C1	2017	171	0	3	0	C1-2017
CRA166	CRA74	C1	2017	171	0	2	0	C1-2017
CRA167	CRA74	C1	2017	171	0	2	0	C1-2017
CRA169	CRA58	C1	2017	171	0	3	0	C1-2017
CRA174	CRA22	C1	2017	171	0	2	0	C1-2017
CRA180	CRA69	C1	2017	171	0	2	0	C1-2017
CRA181	CRA114	C1	2017	171	0	2	0	C1-2017
CRA182	CRA19	C1	2017	171	0	3	0	C1-2017
CRA183	CRA53	C1	2017	171	0	2	0	C1-2017
CRA186	CRA18	C1	2017	171	0	2	0	C1-2017
CRA187	CRA3	C1	2017	171	0	3	0	C1-2017
CRA189	CRA104	C1	2017	171	0	2	0	C1-2017
CRA190	CRA19	C1	2017	171	0	2	0	C1-2017
CRA191	CRA171	C1	2017	171	0	2	0	C1-2017
CRA192	CRA171	C1	2017	171	0	3	0	C1-2017
CRA193	CRA19	C1	2017	171	0	2	0	C1-2017
CRA196	CRA29	C1	2017	171	0	3	0	C1-2017
CRA197	CRA131	C1	2017	171	0	3	0	C1-2017
CRA20	CRA199	C1	2017	171	0	3	0	C1-2017
CRA21	CRA58	C1	2017	171	0	3	0	C1-2017
CRA26	CRA112	C1	2017	171	0	2	0	C1-2017
CRA28	CRA131	C1	2017	171	0	2	0	C1-2017
CRA32	CRA138	C1	2017	171	0	2	0	C1-2017
CRA33	CRA6	C1	2017	171	0	2	0	C1-2017
CRA35	CRA199	C1	2017	171	0	2	0	C1-2017
CRA36	CRA69	C1	2017	171	0	2	0	C1-2017
CRA37_R	CRA126_R	C1	2017	171	0	2	0	C1-2017
CRA38	CRA102	C1	2017	171	0	2	0	C1-2017
CRA39_R	CRA126_R	C1	2017	171	0	2	0	C1-2017
CRA40	CRA138	C1	2017	171	0	2	0	C1-2017
CRA41	CRA18	C1	2017	171	0	2	0	C1-2017
CRA43	CRA15	C1	2017	171	0	2	0	C1-2017
CRA45	CRA42	C1	2017	171	0	2	0	C1-2017
CRA46	CRA29	C1	2017	171	0	2	0	C1-2017
CRA48	CRA22	C1	2017	171	0	3	0	C1-2017
CRA5	CRA112	C1	2017	171	0	3	0	C1-2017
CRA50	CRA160	C1	2017	171	0	2	0	C1-2017
CRA51	CRA6	C1	2017	171	0	2	0	C1-2017
CRA52	CRA136	C1	2017	171	0	2	0	C1-2017
CRA54	CRA171	C1	2017	171	0	2	0	C1-2017
CRA55	CRA199	C1	2017	171	0	2	0	C1-2017
CRA56_R	CRA136	C1	2017	171	0	2	0	C1-2017
CRA57	CRA126_R	C1	2017	171	0	2	0	C1-2017
CRA60	CRA42	C1	2017	171	0	2	0	C1-2017
CRA66	CRA53	C1	2017	171	0	3	0	C1-2017
CRA68	CRA102	C1	2017	171	0	2	0	C1-2017
CRA7	CRA3	C1	2017	171	0	2	0	C1-2017
CRA71	CRA58	C1	2017	171	0	3	0	C1-2017
CRA72	CRA2	C1	2017	171	0	2	0	C1-2017
CRA8	CRA160	C1	2017	171	0	2	0	C1-2017
CRA81	CRA2	C1	2017	171	0	3	0	C1-2017
CRA83	CRA171	C1	2017	171	0	2	0	C1-2017
CRA84	CRA31	C1	2017	171	0	2	0	C1-2017
CRA89	CRA2	C1	2017	171	0	2	0	C1-2017
CRA90	CRA53	C1	2017	171	0	2	0	C1-2017
CRA94	CRA18	C1	2017	171	0	3	0	C1-2017
CRA96	CRA42	C1	2017	171	0	2	0	C1-2017
CRA97	CRA138	C1	2017	171	0	3	0	C1-2017
CRA98	CRA112	C1	2017	171	0	4	0	C1-2017
CRA99	CRA160	C1	2017	171	0	3	0	C1-2017
CUY1	CUY86	S1	2017	171	0	4	0	S1-2017
CUY100	CUY103	S1	2017	171	0	2	0	S1-2017
CUY105	CUY86	S1	2017	171	0	1	0	S1-2017
CUY106	CUY21	S1	2017	171	0	2	0	S1-2017
CUY107	CUY65	S1	2017	171	0	1	0	S1-2017
CUY108	CUY30	S1	2017	171	0	2	0	S1-2017
CUY109	CUY103	S1	2017	171	0	2	0	S1-2017
CUY11	CUY32	S1	2017	171	0	2	0	S1-2017
CUY113	CUY169	S1	2017	171	0	2	0	S1-2017
CUY114	CUY157	S1	2017	171	0	2	0	S1-2017
CUY115	CUY30	S1	2017	171	0	1	0	S1-2017
CUY117	CUY59	S1	2017	171	0	1	0	S1-2017
CUY118	CUY7	S1	2017	171	0	3	0	S1-2017
CUY12	CUY135	S1	2017	171	0	2	0	S1-2017
CUY122	CUY7	S1	2017	171	0	1	0	S1-2017
CUY124	CUY126	S1	2017	171	0	2	0	S1-2017
CUY127	CUY180	S1	2017	171	0	2	0	S1-2017
CUY130	CUY126	S1	2017	171	0	3	0	S1-2017
CUY131	CUY112	S1	2017	171	0	3	0	S1-2017
CUY132	CUY178	S1	2017	171	0	2	0	S1-2017
CUY137	CUY153	S1	2017	171	0	2	0	S1-2017
CUY138	CUY66	S1	2017	171	0	2	0	S1-2017
CUY140	CUY66	S1	2017	171	0	2	0	S1-2017
CUY142	CUY39	S1	2017	171	0	2	0	S1-2017
CUY143	CUY64	S1	2017	171	0	3	0	S1-2017
CUY146	CUY180	S1	2017	171	0	2	0	S1-2017
CUY148	CUY157	S1	2017	171	0	2	0	S1-2017
CUY15	CUY42	S1	2017	171	0	2	0	S1-2017
CUY150	CUY126	S1	2017	171	0	1	0	S1-2017
CUY151	CUY65	S1	2017	171	0	2	0	S1-2017
CUY152	CUY153	S1	2017	171	0	2	0	S1-2017
CUY155	CUY153	S1	2017	171	0	1	0	S1-2017
CUY156	CUY4	S1	2017	171	0	2	0	S1-2017
CUY158	CUY32	S1	2017	171	0	2	0	S1-2017
CUY159	CUY32	S1	2017	171	0	2	0	S1-2017
CUY16	CUY169	S1	2017	171	0	2	0	S1-2017
CUY160	CUY153	S1	2017	171	0	3	0	S1-2017
CUY161	CUY103	S1	2017	171	0	3	0	S1-2017
CUY163	CUY47	S1	2017	171	0	2	0	S1-2017
CUY164	CUY180	S1	2017	171	0	3	0	S1-2017
CUY167	CUY54_R	S1	2017	171	0	3	0	S1-2017
CUY168	CUY180	S1	2017	171	0	3	0	S1-2017
CUY17	CUY47	S1	2017	171	0	2	0	S1-2017
CUY172	CUY30	S1	2017	171	0	2	0	S1-2017
CUY173	CUY65	S1	2017	171	0	2	0	S1-2017
CUY175	CUY47	S1	2017	171	0	3	0	S1-2017
CUY176	CUY112	S1	2017	171	0	2	0	S1-2017
CUY177	CUY145	S1	2017	171	0	2	0	S1-2017
CUY18	CUY42	S1	2017	171	0	2	0	S1-2017
CUY181	CUY169	S1	2017	171	0	3	0	S1-2017
CUY182	CUY39	S1	2017	171	0	2	0	S1-2017
CUY184	CUY103	S1	2017	171	0	2	0	S1-2017
CUY185_R	CUY54_R	S1	2017	171	0	3	0	S1-2017
CUY186	CUY112	S1	2017	171	0	2	0	S1-2017
CUY19	CUY169	S1	2017	171	0	2	0	S1-2017
CUY2	CUY4	S1	2017	171	0	1	0	S1-2017
CUY22	CUY157	S1	2017	171	0	3	0	S1-2017
CUY27_R	CUY54_R	S1	2017	171	0	2	0	S1-2017
CUY28	CUY86	S1	2017	171	0	2	0	S1-2017
CUY31	CUY30	S1	2017	171	0	4	0	S1-2017
CUY35	CUY64	S1	2017	171	0	3	0	S1-2017
CUY36	CUY81	S1	2017	171	0	2	0	S1-2017
CUY37	CUY112	S1	2017	171	0	4	0	S1-2017
CUY40	CUY21	S1	2017	171	0	3	0	S1-2017
CUY41	CUY145	S1	2017	171	0	2	0	S1-2017
CUY43	CUY59	S1	2017	171	0	3	0	S1-2017
CUY44	CUY178	S1	2017	171	0	2	0	S1-2017
CUY45	CUY7	S1	2017	171	0	2	0	S1-2017
CUY46	CUY42	S1	2017	171	0	2	0	S1-2017
CUY48	CUY126	S1	2017	171	0	3	0	S1-2017
CUY5	CUY145	S1	2017	171	0	2	0	S1-2017
CUY53	CUY32	S1	2017	171	0	2	0	S1-2017
CUY55	CUY65	S1	2017	171	0	3	0	S1-2017
CUY56	CUY64	S1	2017	171	0	3	0	S1-2017
CUY57	CUY47	S1	2017	171	0	3	0	S1-2017
CUY58	CUY64	S1	2017	171	0	2	0	S1-2017
CUY61	CUY21	S1	2017	171	0	1	0	S1-2017
CUY62	CUY7	S1	2017	171	0	3	0	S1-2017
CUY67	CUY135	S1	2017	171	0	4	0	S1-2017
CUY68	CUY59	S1	2017	171	0	2	0	S1-2017
CUY69	CUY157	S1	2017	171	0	4	0	S1-2017
CUY70	CUY178	S1	2017	171	0	3	0	S1-2017
CUY71	CUY145	S1	2017	171	0	2	0	S1-2017
CUY72	CUY42	S1	2017	171	0	2	0	S1-2017
CUY79	CUY4	S1	2017	171	0	3	0	S1-2017
CUY8	CUY81	S1	2017	171	0	2	0	S1-2017
CUY80	CUY4	S1	2017	171	0	3	0	S1-2017
CUY83	CUY59	S1	2017	171	0	3	0	S1-2017
CUY88	CUY81	S1	2017	171	0	4	0	S1-2017
CUY89	CUY66	S1	2017	171	0	2	0	S1-2017
CUY9	CUY178	S1	2017	171	0	2	0	S1-2017
CUY90	CUY66	S1	2017	171	0	2	0	S1-2017
CUY92_R	CUY54_R	S1	2017	171	0	2	0	S1-2017
CUY94	CUY39	S1	2017	171	0	2	0	S1-2017
CUY96	CUY86	S1	2017	171	0	2	0	S1-2017
CUY97	CUY39	S1	2017	171	0	2	0	S1-2017
CUY99	CUY81	S1	2017	171	0	2	0	S1-2017
NFS100	NFS4	N2	2017	171	0	2	0	N2-2017
NFS101	NFS162	N2	2017	171	0	2	0	N2-2017
NFS102_R	NFS 87_R	N2	2017	171	0	2	0	N2-2017
NFS105	NFS156	N2	2017	171	0	2	0	N2-2017
NFS106	NFS162	N2	2017	171	0	2	0	N2-2017
NFS107	NFS1	N2	2017	171	0	4	0	N2-2017
NFS109_R	NFS4	N2	2017	171	0	2	0	N2-2017
NFS113_R	NFS54_R	N2	2017	171	0	2	0	N2-2017
NFS114	NFS119	N2	2017	171	0	2	0	N2-2017
NFS117	NFS158	N2	2017	171	0	2	0	N2-2017
NFS118	NFS159	N2	2017	171	0	3	0	N2-2017
NFS12	NFS84	N2	2017	171	0	2	0	N2-2017
NFS121	NFS172	N2	2017	171	0	3	0	N2-2017
NFS122	NFS45	N2	2017	171	0	2	0	N2-2017
NFS124	NFS1	N2	2017	171	0	3	0	N2-2017
NFS127	NFS123	N2	2017	171	0	3	0	N2-2017
NFS128	NFS10	N2	2017	171	0	2	0	N2-2017
NFS129_R	NFS11_R	N2	2017	171	0	2	0	N2-2017
NFS131	NFS84	N2	2017	171	0	2	0	N2-2017
NFS132	NFS52	N2	2017	171	0	2	0	N2-2017
NFS134	NFS64	N2	2017	171	0	2	0	N2-2017
NFS136	NFS64	N2	2017	171	0	2	0	N2-2017
NFS137	NFS125	N2	2017	171	0	1	0	N2-2017
NFS14	NFS45	N2	2017	171	0	3	0	N2-2017
NFS141_R	NFS17_R	N2	2017	171	0	3	0	N2-2017
NFS142	NFS156	N2	2017	171	0	2	0	N2-2017
NFS145	NFS150	N2	2017	171	0	1	0	N2-2017
NFS147	NFS172	N2	2017	171	0	3	0	N2-2017
NFS148	NFS172	N2	2017	171	0	2	0	N2-2017
NFS151	NFS119	N2	2017	171	0	2	0	N2-2017
NFS153_R	NFS27_R	N2	2017	171	0	2	0	N2-2017
NFS155	NFS126	N2	2017	171	0	2	0	N2-2017
NFS16	NFS45	N2	2017	171	0	2	0	N2-2017
NFS160	NFS4	N2	2017	171	0	2	0	N2-2017
NFS161_R	NFS17_R	N2	2017	171	0	2	0	N2-2017
NFS163	NFS150	N2	2017	171	0	3	0	N2-2017
NFS164	NFS159	N2	2017	171	0	1	0	N2-2017
NFS165	NFS150	N2	2017	171	0	3	0	N2-2017
NFS168	NFS10	N2	2017	171	0	2	0	N2-2017
NFS175_R	NFS103_R	N2	2017	171	0	3	0	N2-2017
NFS18	NFS64	N2	2017	171	0	2	0	N2-2017
NFS21	NFS159	N2	2017	171	0	2	0	N2-2017
NFS22_R	NFS27_R	N2	2017	171	0	2	0	N2-2017
NFS23	NFS156	N2	2017	171	0	2	0	N2-2017
NFS24	NFS91	N2	2017	171	0	2	0	N2-2017
NFS28	NFS159	N2	2017	171	0	2	0	N2-2017
NFS2_R	NFS54_R	N2	2017	171	0	3	0	N2-2017
NFS30	NFS52	N2	2017	171	0	2	0	N2-2017
NFS31	NFS84	N2	2017	171	0	3	0	N2-2017
NFS32	NFS162	N2	2017	171	0	2	0	N2-2017
NFS34_R	NFS103_R	N2	2017	171	0	1	0	N2-2017
NFS35	NFS91	N2	2017	171	0	4	0	N2-2017
NFS36	NFS162	N2	2017	171	0	2	0	N2-2017
NFS37	NFS1	N2	2017	171	0	3	0	N2-2017
NFS38	NFS126	N2	2017	171	0	2	0	N2-2017
NFS40	NFS158	N2	2017	171	0	2	0	N2-2017
NFS41_R	NFS27_R	N2	2017	171	0	2	0	N2-2017
NFS42	NFS17_R	N2	2017	171	0	2	0	N2-2017
NFS43	NFS119	N2	2017	171	0	2	0	N2-2017
NFS44	NFS10	N2	2017	171	0	4	0	N2-2017
NFS46_R	NFS17_R	N2	2017	171	0	2	0	N2-2017
NFS47	NFS150	N2	2017	171	0	2	0	N2-2017
NFS48	NFS158	N2	2017	171	0	3	0	N2-2017
NFS50_R	NFS 87_R	N2	2017	171	0	2	0	N2-2017
NFS53_R	NFS 87_R	N2	2017	171	0	3	0	N2-2017
NFS56	NFS45	N2	2017	171	0	2	0	N2-2017
NFS58	NFS125	N2	2017	171	0	4	0	N2-2017
NFS5_R	NFS20_R	N2	2017	171	0	2	0	N2-2017
NFS6	NFS158	N2	2017	171	0	2	0	N2-2017
NFS61	NFS126	N2	2017	171	0	2	0	N2-2017
NFS62	NFS52	N2	2017	171	0	3	0	N2-2017
NFS63	NFS64	N2	2017	171	0	2	0	N2-2017
NFS65	NFS1	N2	2017	171	0	3	0	N2-2017
NFS66	NFS4	N2	2017	171	0	3	0	N2-2017
NFS67_R	NFS27_R	N2	2017	171	0	3	0	N2-2017
NFS68	NFS119	N2	2017	171	0	3	0	N2-2017
NFS69_R	NFS20_R	N2	2017	171	0	2	0	N2-2017
NFS71_R	NFS11_R	N2	2017	171	0	3	0	N2-2017
NFS72	NFS123	N2	2017	171	0	2	0	N2-2017
NFS74	NFS156	N2	2017	171	0	2	0	N2-2017
NFS75_R	NFS103_R	N2	2017	171	0	3	0	N2-2017
NFS77	NFS123	N2	2017	171	0	2	0	N2-2017
NFS78	NFS125	N2	2017	171	0	2	0	N2-2017
NFS79	NFS172	N2	2017	171	0	1	0	N2-2017
NFS7_R	NFS54_R	N2	2017	171	0	2	0	N2-2017
NFS81	NFS123	N2	2017	171	0	3	0	N2-2017
NFS83_R	NFS 87_R	N2	2017	171	0	2	0	N2-2017
NFS86_R	NFS11_R	N2	2017	171	0	2	0	N2-2017
NFS88	NFS125	N2	2017	171	0	3	0	N2-2017
NFS8_R	NFS20_R	N2	2017	171	0	2	0	N2-2017
NFS90_R	NFS20_R	N2	2017	171	0	2	0	N2-2017
NFS95	NFS84	N2	2017	171	0	2	0	N2-2017
NFS96	NFS52	N2	2017	171	0	2	0	N2-2017
NFS97	NFS91	N2	2017	171	0	2	0	N2-2017
NFS98	NFS126	N2	2017	171	0	3	0	N2-2017
NFS99_R	NFS54_R	N2	2017	171	0	1	0	N2-2017
NFS9_R	NFS103_R	N2	2017	171	0	2	0	N2-2017
ROC101	ROC105	N1	2017	171	0	2	0	N1-2017
ROC102	ROC161	N1	2017	171	0	2	0	N1-2017
ROC103	ROC162	N1	2017	171	0	2	0	N1-2017
ROC106_R	ROC112_R	N1	2017	171	0	2	0	N1-2017
ROC108_R	ROC154_R	N1	2017	171	0	3	0	N1-2017
ROC110	ROC14	N1	2017	171	0	2	0	N1-2017
ROC114_R	ROC151	N1	2017	171	0	1	0	N1-2017
ROC115_R	ROC163_R	N1	2017	171	0	4	0	N1-2017
ROC116	ROC70	N1	2017	171	0	2	0	N1-2017
ROC118	ROC153	N1	2017	171	0	3	0	N1-2017
ROC119	ROC138	N1	2017	171	0	2	0	N1-2017
ROC11_R	ROC10_R	N1	2017	171	0	2	0	N1-2017
ROC120	ROC138	N1	2017	171	0	2	0	N1-2017
ROC121	ROC30	N1	2017	171	0	2	0	N1-2017
ROC122_R	ROC163_R	N1	2017	171	0	2	0	N1-2017
ROC123	ROC105	N1	2017	171	0	2	0	N1-2017
ROC124_R	ROC37_R	N1	2017	171	0	3	0	N1-2017
ROC125	ROC132	N1	2017	171	0	1	0	N1-2017
ROC126_R	ROC35_R	N1	2017	171	0	3	0	N1-2017
ROC127	ROC161	N1	2017	171	0	4	0	N1-2017
ROC128	ROC88	N1	2017	171	0	1	0	N1-2017
ROC12_R	ROC94_R	N1	2017	171	0	2	0	N1-2017
ROC130	ROC45	N1	2017	171	0	2	0	N1-2017
ROC131	ROC41	N1	2017	171	0	2	0	N1-2017
ROC134	ROC3	N1	2017	171	0	2	0	N1-2017
ROC135	ROC133	N1	2017	171	0	2	0	N1-2017
ROC136	ROC105	N1	2017	171	0	2	0	N1-2017
ROC137_R	ROC94_R	N1	2017	171	0	2	0	N1-2017
ROC13_R	ROC112_R	N1	2017	171	0	2	0	N1-2017
ROC140	ROC45	N1	2017	171	0	2	0	N1-2017
ROC142	ROC151	N1	2017	171	0	2	0	N1-2017
ROC144_R	ROC66_R	N1	2017	171	0	3	0	N1-2017
ROC145_R	ROC35_R	N1	2017	171	0	2	0	N1-2017
ROC147	ROC153	N1	2017	171	0	1	0	N1-2017
ROC148	ROC41	N1	2017	171	1	2	0.333333333333333	N1-2017
ROC149_R	ROC82_R	N1	2017	171	0	2	0	N1-2017
ROC15	ROC105	N1	2017	171	0	3	0	N1-2017
ROC152_R	ROC37_R	N1	2017	171	0	2	0	N1-2017
ROC155_R	ROC154_R	N1	2017	171	0	2	0	N1-2017
ROC156	ROC88	N1	2017	171	0	3	0	N1-2017
ROC157_R	ROC111_R	N1	2017	171	0	2	0	N1-2017
ROC158_R	ROC10_R	N1	2017	171	0	2	0	N1-2017
ROC159	ROC30	N1	2017	171	0	1	0	N1-2017
ROC160_R	ROC82_R	N1	2017	171	0	2	0	N1-2017
ROC17_R	ROC154_R	N1	2017	171	0	2	0	N1-2017
ROC18	ROC151	N1	2017	171	0	3	0	N1-2017
ROC19	ROC45	N1	2017	171	0	2	0	N1-2017
ROC2	ROC151	N1	2017	171	0	3	0	N1-2017
ROC21_R	ROC94_R	N1	2017	171	0	2	0	N1-2017
ROC22_R	ROC111_R	N1	2017	171	0	3	0	N1-2017
ROC24	ROC14	N1	2017	171	0	2	0	N1-2017
ROC25_R	ROC112_R	N1	2017	171	0	3	0	N1-2017
ROC27	ROC3	N1	2017	171	0	2	0	N1-2017
ROC28_R	ROC35_R	N1	2017	171	0	2	0	N1-2017
ROC29	ROC105	N1	2017	171	0	2	0	N1-2017
ROC32	ROC162	N1	2017	171	0	3	0	N1-2017
ROC34	ROC30	N1	2017	171	0	3	0	N1-2017
ROC36	ROC132	N1	2017	171	0	4	0	N1-2017
ROC38_R	ROC154_R	N1	2017	171	0	3	0	N1-2017
ROC42	ROC45	N1	2017	171	0	3	0	N1-2017
ROC47	ROC162	N1	2017	171	0	3	0	N1-2017
ROC49	ROC88	N1	2017	171	0	3	0	N1-2017
ROC4_R	ROC111_R	N1	2017	171	0	3	0	N1-2017
ROC5	ROC14	N1	2017	171	0	2	0	N1-2017
ROC51	ROC30	N1	2017	171	0	2	0	N1-2017
ROC52	ROC161	N1	2017	171	0	1	0	N1-2017
ROC55	ROC14	N1	2017	171	0	3	0	N1-2017
ROC56	ROC133	N1	2017	171	0	3	0	N1-2017
ROC57	ROC133	N1	2017	171	0	2	0	N1-2017
ROC59	ROC153	N1	2017	171	0	2	0	N1-2017
ROC6	ROC88	N1	2017	171	0	4	0	N1-2017
ROC60_R	ROC111_R	N1	2017	171	0	3	0	N1-2017
ROC61	ROC153	N1	2017	171	0	3	0	N1-2017
ROC64	ROC70	N1	2017	171	0	3	0	N1-2017
ROC69	ROC41	N1	2017	171	0	3	0	N1-2017
ROC71	ROC30	N1	2017	171	0	2	0	N1-2017
ROC72_R	ROC82_R	N1	2017	171	0	2	0	N1-2017
ROC74	ROC132	N1	2017	171	0	4	0	N1-2017
ROC75	ROC133	N1	2017	171	0	2	0	N1-2017
ROC76_R	ROC10_R	N1	2017	171	0	2	0	N1-2017
ROC77	ROC161	N1	2017	171	0	1	0	N1-2017
ROC78_R	ROC163_R	N1	2017	171	0	2	0	N1-2017
ROC79_R	ROC94_R	N1	2017	171	0	2	0	N1-2017
ROC8	ROC132	N1	2017	171	0	2	0	N1-2017
ROC80	ROC70	N1	2017	171	0	2	0	N1-2017
ROC83	ROC133	N1	2017	171	0	3	0	N1-2017
ROC85_R	ROC94_R	N1	2017	171	0	2	0	N1-2017
ROC87	ROC162	N1	2017	171	0	1	0	N1-2017
ROC90	ROC138	N1	2017	171	0	2	0	N1-2017
ROC91_R	ROC37_R	N1	2017	171	0	3	0	N1-2017
ROC92	ROC161	N1	2017	171	0	2	0	N1-2017
ROC93	ROC132	N1	2017	171	0	2	0	N1-2017
ROC95	ROC10_R	N1	2017	171	0	3	0	N1-2017
ROC96	ROC41	N1	2017	171	0	3	0	N1-2017
ROC97	ROC138	N1	2017	171	0	2	0	N1-2017
ROC98	ROC41	N1	2017	171	0	2	0	N1-2017
ROC99_R	ROC66_R	N1	2017	171	0	2	0	N1-2017
SS2769	SS2974	S1	2010	171	0	7	0	S1-2010
SS2772	SS2869	S1	2010	171	0	7	0	S1-2010
SS2773	SS2964	S1	2010	171	0	7	0	S1-2010
SS2776	SS3013	S1	2010	171	0	8	0	S1-2010
SS2777	SS2894	S1	2010	171	0	7	0	S1-2010
SS2780	SS2957	S1	2010	171	0	5	0	S1-2010
SS2781	SS2894	S1	2010	171	0	7	0	S1-2010
SS2784	SS2915	S1	2010	171	0	6	0	S1-2010
SS2786_R	SS2979	S1	2010	171	0	3	0	S1-2010
SS2787	SS3021	S1	2010	171	0	3	0	S1-2010
SS2788	SS2925	S1	2010	171	0	7	0	S1-2010
SS2833	SS2870	S1	2010	171	0	6	0	S1-2010
SS2834	SS2979	S1	2010	171	0	2	0	S1-2010
SS2835	SS2888	S1	2010	171	0	6	0	S1-2010
SS2836	SS2863	S1	2010	171	0	5	0	S1-2010
SS2837	SS3701	S1	2010	171	0	5	0	S1-2010
SS2838	SS2941	S1	2010	171	0	8	0	S1-2010
SS2839	SS3701	S1	2010	171	0	5	0	S1-2010
SS2840	SS3021	S1	2010	171	0	5	0	S1-2010
SS2841	SS2993	S1	2010	171	0	8	0	S1-2010
SS2843	SS2949	S1	2010	171	0	6	0	S1-2010
SS2844	SS2869	S1	2010	171	0	5	0	S1-2010
SS2845	SS2779	S1	2010	171	0	8	0	S1-2010
SS2848	SS2993	S1	2010	171	0	7	0	S1-2010
SS2849	SS2980	S1	2010	171	0	6	0	S1-2010
SS2850	SS2997	S1	2010	171	0	5	0	S1-2010
SS2851	SS2892	S1	2010	171	0	5	0	S1-2010
SS2852	SS2779	S1	2010	171	0	6	0	S1-2010
SS2853	SS2905	S1	2010	171	0	7	0	S1-2010
SS2857	SS2892	S1	2010	171	0	8	0	S1-2010
SS2858	SS2924	S1	2010	171	0	6	0	S1-2010
SS2859	SS2928	S1	2010	171	0	7	0	S1-2010
SS2860	SS2943	S1	2010	171	0	2	0	S1-2010
SS2861	SS2949	S1	2010	171	0	6	0	S1-2010
SS2862	SS2964	S1	2010	171	0	3	0	S1-2010
SS2865	SS2916	S1	2010	171	0	7	0	S1-2010
SS2866	SS2956	S1	2010	171	0	6	0	S1-2010
SS2867	SS2863	S1	2010	171	0	5	0	S1-2010
SS2868	SS2928	S1	2010	171	0	6	0	S1-2010
SS2871	SS2956	S1	2010	171	0	7	0	S1-2010
SS2872	SS2855	S1	2010	171	0	6	0	S1-2010
SS2874	SS2928	S1	2010	171	0	7	0	S1-2010
SS2875	SS2974	S1	2010	171	0	6	0	S1-2010
SS2876	SS3013	S1	2010	171	0	7	0	S1-2010
SS2877	SS3701	S1	2010	171	0	2	0	S1-2010
SS2878	SS2997	S1	2010	171	0	5	0	S1-2010
SS2879	SS2937	S1	2010	171	0	4	0	S1-2010
SS2880	SS3021	S1	2010	171	0	6	0	S1-2010
SS2881	SS2980	S1	2010	171	0	6	0	S1-2010
SS2883	SS2949	S1	2010	171	0	4	0	S1-2010
SS2885	SS2846	S1	2010	171	0	5	0	S1-2010
SS2886	SS2949	S1	2010	171	0	7	0	S1-2010
SS2887	SS2974	S1	2010	171	0	4	0	S1-2010
SS2889	SS2892	S1	2010	171	0	7	0	S1-2010
SS2890_R	SS2944_R	S1	2010	171	0	4	0	S1-2010
SS2891	SS2957	S1	2010	171	0	6	0	S1-2010
SS2893	SS2993	S1	2010	171	0	8	0	S1-2010
SS2895	SS2869	S1	2010	171	0	6	0	S1-2010
SS2896	SS2846	S1	2010	171	0	4	0	S1-2010
SS2897	SS2924	S1	2010	171	0	6	0	S1-2010
SS2898	SS2925	S1	2010	171	0	5	0	S1-2010
SS2899	SS2997	S1	2010	171	0	2	0	S1-2010
SS2900	SS2894	S1	2010	171	0	7	0	S1-2010
SS2901	SS3013	S1	2010	171	0	3	0	S1-2010
SS2902	SS2774	S1	2010	171	0	5	0	S1-2010
SS2903	SS2979	S1	2010	171	0	5	0	S1-2010
SS2904	SS2892	S1	2010	171	0	5	0	S1-2010
SS2907_R	SS2979	S1	2010	171	0	6	0	S1-2010
SS2908	SS3021	S1	2010	171	0	1	0	S1-2010
SS2910	SS2956	S1	2010	171	0	7	0	S1-2010
SS2911	SS2915	S1	2010	171	0	6	0	S1-2010
SS2912	SS2870	S1	2010	171	0	7	0	S1-2010
SS2913	SS2957	S1	2010	171	0	6	0	S1-2010
SS2914	SS2937	S1	2010	171	0	1	0	S1-2010
SS2917	SS2779	S1	2010	171	0	8	0	S1-2010
SS2918	SS2937	S1	2010	171	0	6	0	S1-2010
SS2919	SS2916	S1	2010	171	0	6	0	S1-2010
SS2920	SS2941	S1	2010	171	0	6	0	S1-2010
SS2921	SS2905	S1	2010	171	0	5	0	S1-2010
SS2922	SS2993	S1	2010	171	0	4	0	S1-2010
SS2923	SS2779	S1	2010	171	0	5	0	S1-2010
SS2926	SS2888	S1	2010	171	0	5	0	S1-2010
SS2927	SS2888	S1	2010	171	0	4	0	S1-2010
SS2929	SS2980	S1	2010	171	0	4	0	S1-2010
SS2930	SS2855	S1	2010	171	0	6	0	S1-2010
SS2931	SS2957	S1	2010	171	0	7	0	S1-2010
SS2933	SS2846	S1	2010	171	0	5	0	S1-2010
SS2934	SS2894	S1	2010	171	0	5	0	S1-2010
SS2935	SS2941	S1	2010	171	0	3	0	S1-2010
SS2936	SS2905	S1	2010	171	0	8	0	S1-2010
SS2939	SS2964	S1	2010	171	0	3	0	S1-2010
SS2940	SS3701	S1	2010	171	0	6	0	S1-2010
SS2942	SS2925	S1	2010	171	0	7	0	S1-2010
SS2945	SS2870	S1	2010	171	0	6	0	S1-2010
SS2946	SS2993	S1	2010	171	0	8	0	S1-2010
SS2947	SS2943	S1	2010	171	0	6	0	S1-2010
SS2948	SS2774	S1	2010	171	0	5	0	S1-2010
SS2950	SS2863	S1	2010	171	0	6	0	S1-2010
SS2952	SS3013	S1	2010	171	0	7	0	S1-2010
SS2953	SS2855	S1	2010	171	0	5	0	S1-2010
SS2954	SS2937	S1	2010	171	0	7	0	S1-2010
SS2955	SS2869	S1	2010	171	0	6	0	S1-2010
SS2958	SS2941	S1	2010	171	0	7	0	S1-2010
SS2959	SS2894	S1	2010	171	0	8	0	S1-2010
SS2960	SS2979	S1	2010	171	0	2	0	S1-2010
SS2961	SS2924	S1	2010	171	0	5	0	S1-2010
SS2963	SS2943	S1	2010	171	0	7	0	S1-2010
SS2965	SS2856	S1	2010	171	0	6	0	S1-2010
SS2966	SS2905	S1	2010	171	0	7	0	S1-2010
SS2967	SS2925	S1	2010	171	0	6	0	S1-2010
SS2968	SS2888	S1	2010	171	0	8	0	S1-2010
SS2969	SS2846	S1	2010	171	0	4	0	S1-2010
SS2970	SS2925	S1	2010	171	0	7	0	S1-2010
SS2971	SS2956	S1	2010	171	0	4	0	S1-2010
SS2973	SS2846	S1	2010	171	0	2	0	S1-2010
SS2975	SS2980	S1	2010	171	0	7	0	S1-2010
SS2976	SS2916	S1	2010	171	0	7	0	S1-2010
SS2977	SS2974	S1	2010	171	0	5	0	S1-2010
SS2978	SS2855	S1	2010	171	0	5	0	S1-2010
SS2981	SS2915	S1	2010	171	0	6	0	S1-2010
SS2982	SS2928	S1	2010	171	0	4	0	S1-2010
SS2983	SS2779	S1	2010	171	0	7	0	S1-2010
SS2984	SS2943	S1	2010	171	0	5	0	S1-2010
SS2985	SS2974	S1	2010	171	0	7	0	S1-2010
SS2986	SS2855	S1	2010	171	0	6	0	S1-2010
SS2987	SS2916	S1	2010	171	0	3	0	S1-2010
SS2988	SS2924	S1	2010	171	0	7	0	S1-2010
SS2989	SS2856	S1	2010	171	0	2	0	S1-2010
SS2990	SS2964	S1	2010	171	0	8	0	S1-2010
SS2991	SS2774	S1	2010	171	0	5	0	S1-2010
SS2992	SS2856	S1	2010	171	0	5	0	S1-2010
SS2994	SS3013	S1	2010	171	0	5	0	S1-2010
SS2995	SS2774	S1	2010	171	0	7	0	S1-2010
SS2996_R	SS2944_R	S1	2010	171	0	6	0	S1-2010
SS2998	SS2924	S1	2010	171	0	6	0	S1-2010
SS2999	SS2943	S1	2010	171	0	6	0	S1-2010
SS3000	SS2870	S1	2010	171	0	5	0	S1-2010
SS3001	SS2928	S1	2010	171	0	6	0	S1-2010
SS3002	SS2888	S1	2010	171	0	6	0	S1-2010
SS3003	SS2856	S1	2010	171	0	5	0	S1-2010
SS3004	SS2856	S1	2010	171	0	4	0	S1-2010
SS3005	SS2863	S1	2010	171	0	4	0	S1-2010
SS3006	SS2863	S1	2010	171	0	8	0	S1-2010
SS3007	SS2916	S1	2010	171	0	5	0	S1-2010
SS3008	SS2957	S1	2010	171	0	5	0	S1-2010
SS3009	SS2774	S1	2010	171	0	7	0	S1-2010
SS3010	SS2905	S1	2010	171	0	6	0	S1-2010
SS3011	SS3021	S1	2010	171	0	4	0	S1-2010
SS3012	SS2964	S1	2010	171	0	8	0	S1-2010
SS3014	SS2956	S1	2010	171	0	3	0	S1-2010
SS3015	SS2980	S1	2010	171	0	7	0	S1-2010
SS3016	SS2915	S1	2010	171	0	5	0	S1-2010
SS3017	SS2997	S1	2010	171	0	3	0	S1-2010
SS3018_R	SS2944_R	S1	2010	171	0	5	0	S1-2010
SS3019	SS2892	S1	2010	171	0	5	0	S1-2010
SS3020	SS3701	S1	2010	171	0	6	0	S1-2010
SS3022	SS2870	S1	2010	171	0	5	0	S1-2010
SS3023	SS2869	S1	2010	171	0	7	0	S1-2010
SS3024	SS2949	S1	2010	171	0	7	0	S1-2010
SS3025	SS2941	S1	2010	171	0	7	0	S1-2010
SS3026	SS3093	S2	2010	171	0	8	0	S2-2010
SS3027	SS3034	S2	2010	171	0	4	0	S2-2010
SS3028	SS3066	S2	2010	171	0	7	0	S2-2010
SS3030	SS3089	S2	2010	171	0	5	0	S2-2010
SS3032	SS3175	S2	2010	171	0	6	0	S2-2010
SS3033	SS3190	S2	2010	171	0	3	0	S2-2010
SS3035	SS3131	S2	2010	171	0	7	0	S2-2010
SS3036	SS3131	S2	2010	171	0	3	0	S2-2010
SS3037	SS3202	S2	2010	171	0	8	0	S2-2010
SS3038	SS3139	S2	2010	171	0	5	0	S2-2010
SS3039	SS3196	S2	2010	171	0	6	0	S2-2010
SS3040	SS3149	S2	2010	171	0	7	0	S2-2010
SS3041	SS3034	S2	2010	171	0	5	0	S2-2010
SS3042	SS3197	S2	2010	171	0	6	0	S2-2010
SS3043_R	SS3174_R	S2	2010	171	0	5	0	S2-2010
SS3046	SS3197	S2	2010	171	0	6	0	S2-2010
SS3047	SS3188	S2	2010	171	0	6	0	S2-2010
SS3049	SS3175	S2	2010	171	0	6	0	S2-2010
SS3050	SS3062	S2	2010	171	0	8	0	S2-2010
SS3052	SS3069	S2	2010	171	0	3	0	S2-2010
SS3054	SS3164	S2	2010	171	0	4	0	S2-2010
SS3055	SS3149	S2	2010	171	0	5	0	S2-2010
SS3056	SS3188	S2	2010	171	0	8	0	S2-2010
SS3057	SS3221	S2	2010	171	0	6	0	S2-2010
SS3058	SS3188	S2	2010	171	0	6	0	S2-2010
SS3059	SS3202	S2	2010	171	0	8	0	S2-2010
SS3060	SS3131	S2	2010	171	0	6	0	S2-2010
SS3063	SS3197	S2	2010	171	0	2	0	S2-2010
SS3064	SS3196	S2	2010	171	0	7	0	S2-2010
SS3067	SS3131	S2	2010	171	0	4	0	S2-2010
SS3068	SS3157	S2	2010	171	0	4	0	S2-2010
SS3070	SS3108	S2	2010	171	0	6	0	S2-2010
SS3071	SS3228	S2	2010	171	0	1	0	S2-2010
SS3073	SS3065	S2	2010	171	0	5	0	S2-2010
SS3074	SS3131	S2	2010	171	0	4	0	S2-2010
SS3075	SS3155	S2	2010	171	0	6	0	S2-2010
SS3076	SS3157	S2	2010	171	0	6	0	S2-2010
SS3077	SS3219	S2	2010	171	0	7	0	S2-2010
SS3079	SS3175	S2	2010	171	0	6	0	S2-2010
SS3080	SS3202	S2	2010	171	0	5	0	S2-2010
SS3081	SS3221	S2	2010	171	0	7	0	S2-2010
SS3082	SS3108	S2	2010	171	0	8	0	S2-2010
SS3083	SS3097	S2	2010	171	0	5	0	S2-2010
SS3084	SS3139	S2	2010	171	0	6	0	S2-2010
SS3085	SS3225	S2	2010	171	0	7	0	S2-2010
SS3087	SS3221	S2	2010	171	0	8	0	S2-2010
SS3088	SS3155	S2	2010	171	0	5	0	S2-2010
SS3090	SS3034	S2	2010	171	0	8	0	S2-2010
SS3091	SS3190	S2	2010	171	0	4	0	S2-2010
SS3092	SS3225	S2	2010	171	0	4	0	S2-2010
SS3094	SS3198	S2	2010	171	0	5	0	S2-2010
SS3095	SS3221	S2	2010	171	0	8	0	S2-2010
SS3096	SS3069	S2	2010	171	0	7	0	S2-2010
SS3098	SS3029	S2	2010	171	0	7	0	S2-2010
SS3099	SS3202	S2	2010	171	0	5	0	S2-2010
SS3100	SS3034	S2	2010	171	0	4	0	S2-2010
SS3101	SS3108	S2	2010	171	0	8	0	S2-2010
SS3102	SS3209	S2	2010	171	0	5	0	S2-2010
SS3103	SS3197	S2	2010	171	0	5	0	S2-2010
SS3104	SS3196	S2	2010	171	0	7	0	S2-2010
SS3105	SS3198	S2	2010	171	0	6	0	S2-2010
SS3106	SS3190	S2	2010	171	1	5	0.166666666666667	S2-2010
SS3107	SS3061	S2	2010	171	0	6	0	S2-2010
SS3109	SS3164	S2	2010	171	0	4	0	S2-2010
SS3110	SS3215	S2	2010	171	0	8	0	S2-2010
SS3111	SS3164	S2	2010	171	0	7	0	S2-2010
SS3112	SS3188	S2	2010	171	0	7	0	S2-2010
SS3113	SS3089	S2	2010	171	0	6	0	S2-2010
SS3115_R	SS3174_R	S2	2010	171	0	7	0	S2-2010
SS3116	SS3062	S2	2010	171	0	6	0	S2-2010
SS3117	SS3029	S2	2010	171	0	2	0	S2-2010
SS3118	SS3066	S2	2010	171	0	1	0	S2-2010
SS3119_R	SS3174_R	S2	2010	171	0	5	0	S2-2010
SS3120	SS3108	S2	2010	171	0	7	0	S2-2010
SS3121	SS3089	S2	2010	171	0	7	0	S2-2010
SS3124	SS3225	S2	2010	171	0	6	0	S2-2010
SS3125	SS3215	S2	2010	171	0	6	0	S2-2010
SS3126	SS3209	S2	2010	171	0	8	0	S2-2010
SS3127	SS3061	S2	2010	171	0	7	0	S2-2010
SS3128	SS3097	S2	2010	171	0	3	0	S2-2010
SS3129	SS3196	S2	2010	171	0	5	0	S2-2010
SS3130	SS3062	S2	2010	171	0	6	0	S2-2010
SS3132	SS3149	S2	2010	171	0	3	0	S2-2010
SS3133	SS3066	S2	2010	171	0	6	0	S2-2010
SS3134	SS3029	S2	2010	171	0	8	0	S2-2010
SS3135	SS3089	S2	2010	171	0	7	0	S2-2010
SS3136	SS3069	S2	2010	171	0	6	0	S2-2010
SS3137	SS3175	S2	2010	171	0	7	0	S2-2010
SS3138	SS3198	S2	2010	171	0	7	0	S2-2010
SS3140	SS3062	S2	2010	171	0	8	0	S2-2010
SS3141	SS3225	S2	2010	171	0	6	0	S2-2010
SS3142	SS3108	S2	2010	171	0	8	0	S2-2010
SS3143	SS3123	S2	2010	171	0	6	0	S2-2010
SS3144_R	SS3174_R	S2	2010	171	0	6	0	S2-2010
SS3145	SS3139	S2	2010	171	0	7	0	S2-2010
SS3146	SS3065	S2	2010	171	0	6	0	S2-2010
SS3147	SS3065	S2	2010	171	0	7	0	S2-2010
SS3148	SS3215	S2	2010	171	0	6	0	S2-2010
SS3150	SS3065	S2	2010	171	0	5	0	S2-2010
SS3151	SS3149	S2	2010	171	0	7	0	S2-2010
SS3152	SS3225	S2	2010	171	0	7	0	S2-2010
SS3153	SS3066	S2	2010	171	0	4	0	S2-2010
SS3154	SS3069	S2	2010	171	0	6	0	S2-2010
SS3156	SS3228	S2	2010	171	0	7	0	S2-2010
SS3158	SS3196	S2	2010	171	0	4	0	S2-2010
SS3159	SS3157	S2	2010	171	0	6	0	S2-2010
SS3160	SS3029	S2	2010	171	0	7	0	S2-2010
SS3161	SS3066	S2	2010	171	0	7	0	S2-2010
SS3162	SS3149	S2	2010	171	0	8	0	S2-2010
SS3163	SS3093	S2	2010	171	0	5	0	S2-2010
SS3165	SS3190	S2	2010	171	0	6	0	S2-2010
SS3167	SS3190	S2	2010	171	0	5	0	S2-2010
SS3168	SS3228	S2	2010	171	0	5	0	S2-2010
SS3169	SS3139	S2	2010	171	0	7	0	S2-2010
SS3170	SS3221	S2	2010	171	0	8	0	S2-2010
SS3171	SS3061	S2	2010	171	0	4	0	S2-2010
SS3172	SS3155	S2	2010	171	0	2	0	S2-2010
SS3173	SS3123	S2	2010	171	0	7	0	S2-2010
SS3176	SS3062	S2	2010	171	0	8	0	S2-2010
SS3177	SS3219	S2	2010	171	0	8	0	S2-2010
SS3178	SS3029	S2	2010	171	0	8	0	S2-2010
SS3179	SS3198	S2	2010	171	0	7	0	S2-2010
SS3180	SS3069	S2	2010	171	0	7	0	S2-2010
SS3181	SS3198	S2	2010	171	0	6	0	S2-2010
SS3182	SS3228	S2	2010	171	0	8	0	S2-2010
SS3183_R	SS3174_R	S2	2010	171	0	6	0	S2-2010
SS3185	SS3215	S2	2010	171	0	8	0	S2-2010
SS3186	SS3209	S2	2010	171	0	5	0	S2-2010
SS3187	SS3228	S2	2010	171	0	6	0	S2-2010
SS3191	SS3219	S2	2010	171	0	7	0	S2-2010
SS3192	SS3215	S2	2010	171	0	7	0	S2-2010
SS3193	SS3219	S2	2010	171	0	5	0	S2-2010
SS3194	SS3155	S2	2010	171	0	4	0	S2-2010
SS3195	SS3061	S2	2010	171	0	8	0	S2-2010
SS3199	SS3123	S2	2010	171	0	6	0	S2-2010
SS3201	SS3197	S2	2010	171	0	4	0	S2-2010
SS3203	SS3097	S2	2010	171	0	7	0	S2-2010
SS3204	SS3097	S2	2010	171	0	5	0	S2-2010
SS3205	SS3219	S2	2010	171	0	6	0	S2-2010
SS3206	SS3065	S2	2010	171	0	7	0	S2-2010
SS3208	SS3123	S2	2010	171	0	4	0	S2-2010
SS3210	SS3209	S2	2010	171	0	7	0	S2-2010
SS3211	SS3123	S2	2010	171	0	8	0	S2-2010
SS3212	SS3155	S2	2010	171	0	6	0	S2-2010
SS3214	SS3157	S2	2010	171	0	5	0	S2-2010
SS3216	SS3139	S2	2010	171	0	3	0	S2-2010
SS3217	SS3093	S2	2010	171	0	4	0	S2-2010
SS3218	SS3093	S2	2010	171	0	6	0	S2-2010
SS3220	SS3157	S2	2010	171	0	6	0	S2-2010
SS3222	SS3188	S2	2010	171	0	8	0	S2-2010
SS3223	SS3089	S2	2010	171	0	5	0	S2-2010
SS3224	SS3164	S2	2010	171	0	7	0	S2-2010
SS3226	SS3202	S2	2010	171	0	4	0	S2-2010
SS3227	SS3034	S2	2010	171	0	8	0	S2-2010
SS3229	SS3175	S2	2010	171	0	5	0	S2-2010
SS3230	SS3164	S2	2010	171	0	7	0	S2-2010
SS3231	SS3097	S2	2010	171	0	2	0	S2-2010
SS3312	SS3499	C1	2010	171	0	7	0	C1-2010
SS3313_R	SS3464_R	C1	2010	171	0	7	0	C1-2010
SS3314	SS3441	C1	2010	171	0	7	0	C1-2010
SS3316	SS3380	C1	2010	171	0	6	0	C1-2010
SS3317	SS3325	C1	2010	171	0	7	0	C1-2010
SS3319	SS3401	C1	2010	171	0	6	0	C1-2010
SS3320	SS3357	C1	2010	171	0	6	0	C1-2010
SS3323	SS3315	C1	2010	171	0	6	0	C1-2010
SS3326	SS3387	C1	2010	171	0	5	0	C1-2010
SS3328	SS3357	C1	2010	171	0	7	0	C1-2010
SS3329	SS3322	C1	2010	171	0	6	0	C1-2010
SS3330	SS3318	C1	2010	171	0	5	0	C1-2010
SS3333_R	SS3331_R	C1	2010	171	0	5	0	C1-2010
SS3335	SS3368	C1	2010	171	0	7	0	C1-2010
SS3336	SS3337	C1	2010	171	0	6	0	C1-2010
SS3339	SS3321	C1	2010	171	0	6	0	C1-2010
SS3340	SS3495	C1	2010	171	0	8	0	C1-2010
SS3341	SS3321	C1	2010	171	0	6	0	C1-2010
SS3342	SS3371	C1	2010	171	0	7	0	C1-2010
SS3343	SS3504	C1	2010	171	0	6	0	C1-2010
SS3345	SS3321	C1	2010	171	0	7	0	C1-2010
SS3346	SS3471	C1	2010	171	0	6	0	C1-2010
SS3347	SS3471	C1	2010	171	1	5	0.166666666666667	C1-2010
SS3348	SS3315	C1	2010	171	0	6	0	C1-2010
SS3349	SS3471	C1	2010	171	2	4	0.333333333333333	C1-2010
SS3350	SS3325	C1	2010	171	0	7	0	C1-2010
SS3351	SS3368	C1	2010	171	0	5	0	C1-2010
SS3352	SS3424	C1	2010	171	0	7	0	C1-2010
SS3353	SS3315	C1	2010	171	0	6	0	C1-2010
SS3354	SS3495	C1	2010	171	0	7	0	C1-2010
SS3355	SS3371	C1	2010	171	0	7	0	C1-2010
SS3359_R	SS3464_R	C1	2010	171	0	6	0	C1-2010
SS3361	SS3357	C1	2010	171	0	6	0	C1-2010
SS3362	SS3387	C1	2010	171	0	6	0	C1-2010
SS3364	SS3437	C1	2010	171	0	4	0	C1-2010
SS3365_R	SS3511_R	C1	2010	171	0	6	0	C1-2010
SS3366	SS3501	C1	2010	171	0	6	0	C1-2010
SS3367	SS3504	C1	2010	171	0	6	0	C1-2010
SS3369	SS3425	C1	2010	171	0	7	0	C1-2010
SS3370_R	SS3331_R	C1	2010	171	0	8	0	C1-2010
SS3373_R	SS3331_R	C1	2010	171	0	8	0	C1-2010
SS3374	SS3441	C1	2010	171	0	4	0	C1-2010
SS3375	SS3441	C1	2010	171	0	5	0	C1-2010
SS3376	SS3387	C1	2010	171	0	7	0	C1-2010
SS3377	SS3454	C1	2010	171	0	6	0	C1-2010
SS3378	SS3397	C1	2010	171	0	8	0	C1-2010
SS3381	SS3315	C1	2010	171	0	6	0	C1-2010
SS3382	SS3424	C1	2010	171	0	3	0	C1-2010
SS3383	SS3441	C1	2010	171	0	8	0	C1-2010
SS3384	SS3318	C1	2010	171	0	5	0	C1-2010
SS3388	SS3315	C1	2010	171	0	6	0	C1-2010
SS3389	SS3357	C1	2010	171	0	6	0	C1-2010
SS3390	SS3322	C1	2010	171	0	7	0	C1-2010
SS3391	SS3504	C1	2010	171	0	6	0	C1-2010
SS3393	SS3380	C1	2010	171	0	6	0	C1-2010
SS3395	SS3402	C1	2010	171	0	8	0	C1-2010
SS3396	SS3501	C1	2010	171	0	7	0	C1-2010
SS3398	SS3321	C1	2010	171	0	7	0	C1-2010
SS3400_R	SS3464_R	C1	2010	171	0	7	0	C1-2010
SS3403	SS3325	C1	2010	171	0	6	0	C1-2010
SS3404	SS3371	C1	2010	171	0	6	0	C1-2010
SS3407_R	SS3331_R	C1	2010	171	0	3	0	C1-2010
SS3411	SS3368	C1	2010	171	0	6	0	C1-2010
SS3412	SS3425	C1	2010	171	0	6	0	C1-2010
SS3413	SS3437	C1	2010	171	0	7	0	C1-2010
SS3414	SS3501	C1	2010	171	0	6	0	C1-2010
SS3415	SS3321	C1	2010	171	0	7	0	C1-2010
SS3417	SS3357	C1	2010	171	0	8	0	C1-2010
SS3418	SS3504	C1	2010	171	0	6	0	C1-2010
SS3420	SS3337	C1	2010	171	0	5	0	C1-2010
SS3420a_R	SS3511_R	C1	2010	171	0	4	0	C1-2010
SS3423	SS3495	C1	2010	171	0	7	0	C1-2010
SS3428	SS3441	C1	2010	171	0	7	0	C1-2010
SS3429	SS3322	C1	2010	171	0	6	0	C1-2010
SS3430	SS3380	C1	2010	171	0	6	0	C1-2010
SS3431	SS3325	C1	2010	171	0	6	0	C1-2010
SS3432	SS3371	C1	2010	171	0	6	0	C1-2010
SS3433	SS3424	C1	2010	171	0	6	0	C1-2010
SS3434	SS3425	C1	2010	171	0	8	0	C1-2010
SS3435	SS3371	C1	2010	171	0	6	0	C1-2010
SS3436	SS3454	C1	2010	171	0	6	0	C1-2010
SS3438	SS3402	C1	2010	171	0	6	0	C1-2010
SS3439	SS3368	C1	2010	171	0	7	0	C1-2010
SS3440	SS3499	C1	2010	171	0	3	0	C1-2010
SS3442	SS3501	C1	2010	171	0	6	0	C1-2010
SS3443	SS3397	C1	2010	171	0	4	0	C1-2010
SS3444	SS3380	C1	2010	171	0	6	0	C1-2010
SS3445	SS3363	C1	2010	171	0	5	0	C1-2010
SS3446_R	SS3464_R	C1	2010	171	0	7	0	C1-2010
SS3447	SS3437	C1	2010	171	0	7	0	C1-2010
SS3448	SS3337	C1	2010	171	0	7	0	C1-2010
SS3449	SS3322	C1	2010	171	0	6	0	C1-2010
SS3450	SS3402	C1	2010	171	0	6	0	C1-2010
SS3451	SS3363	C1	2010	171	0	7	0	C1-2010
SS3452_R	SS3401	C1	2010	171	0	7	0	C1-2010
SS3455	SS3424	C1	2010	171	0	6	0	C1-2010
SS3456	SS3363	C1	2010	171	0	5	0	C1-2010
SS3457	SS3499	C1	2010	171	0	6	0	C1-2010
SS3458	SS3363	C1	2010	171	0	7	0	C1-2010
SS3459	SS3504	C1	2010	171	0	5	0	C1-2010
SS3460	SS3437	C1	2010	171	0	6	0	C1-2010
SS3462	SS3318	C1	2010	171	0	6	0	C1-2010
SS3463	SS3397	C1	2010	171	0	7	0	C1-2010
SS3465	SS3425	C1	2010	171	0	6	0	C1-2010
SS3467	SS3401	C1	2010	171	0	5	0	C1-2010
SS3469	SS3495	C1	2010	171	0	5	0	C1-2010
SS3470	SS3337	C1	2010	171	0	6	0	C1-2010
SS3473	SS3322	C1	2010	171	0	6	0	C1-2010
SS3474	SS3397	C1	2010	171	0	5	0	C1-2010
SS3478	SS3402	C1	2010	171	0	7	0	C1-2010
SS3479	SS3397	C1	2010	171	0	5	0	C1-2010
SS3481	SS3402	C1	2010	171	0	6	0	C1-2010
SS3482	SS3425	C1	2010	171	0	6	0	C1-2010
SS3483	SS3387	C1	2010	171	0	6	0	C1-2010
SS3484	SS3499	C1	2010	171	0	7	0	C1-2010
SS3485_R	SS3511_R	C1	2010	171	0	5	0	C1-2010
SS3486_R	SS3464_R	C1	2010	171	0	7	0	C1-2010
SS3487	SS3454	C1	2010	171	0	7	0	C1-2010
SS3489	SS3501	C1	2010	171	0	6	0	C1-2010
SS3491	SS3454	C1	2010	171	0	6	0	C1-2010
SS3492	SS3495	C1	2010	171	0	7	0	C1-2010
SS3493	SS3318	C1	2010	171	0	5	0	C1-2010
SS3494	SS3368	C1	2010	171	0	7	0	C1-2010
SS3503	SS3387	C1	2010	171	0	7	0	C1-2010
SS3505	SS3401	C1	2010	171	0	6	0	C1-2010
SS3506	SS3318	C1	2010	171	0	8	0	C1-2010
SS3507_R	SS3511_R	C1	2010	171	0	5	0	C1-2010
SS3508	SS3454	C1	2010	171	0	6	0	C1-2010
SS3509	SS3437	C1	2010	171	0	8	0	C1-2010
SS3510	SS3424	C1	2010	171	0	7	0	C1-2010
SS3512	SS3499	C1	2010	171	0	7	0	C1-2010
SS3513	SS3363	C1	2010	171	0	2	0	C1-2010
SS3514	SS3337	C1	2010	171	0	8	0	C1-2010
SS3542	SS3573	C2	2010	171	0	10	0	C2-2010
SS3545	SS3573	C2	2010	171	0	7	0	C2-2010
SS3546	SS3555	C2	2010	171	0	10	0	C2-2010
SS3547	SS3593	C2	2010	171	0	9	0	C2-2010
SS3551	SS3564	C2	2010	171	0	9	0	C2-2010
SS3552	SS3593	C2	2010	171	0	10	0	C2-2010
SS3553	SS3554	C2	2010	171	0	9	0	C2-2010
SS3556	SS3544	C2	2010	171	0	12	0	C2-2010
SS3557	SS3593	C2	2010	171	0	10	0	C2-2010
SS3558	SS3554	C2	2010	171	0	10	0	C2-2010
SS3559	SS3544	C2	2010	171	0	10	0	C2-2010
SS3560	SS3555	C2	2010	171	0	11	0	C2-2010
SS3561	SS3543	C2	2010	171	0	12	0	C2-2010
SS3563	SS3550	C2	2010	171	0	8	0	C2-2010
SS3566	SS3544	C2	2010	171	0	9	0	C2-2010
SS3567	SS3573	C2	2010	171	0	1	0	C2-2010
SS3568	SS3555	C2	2010	171	0	7	0	C2-2010
SS3569	SS3550	C2	2010	171	0	9	0	C2-2010
SS3570	SS3564	C2	2010	171	0	8	0	C2-2010
SS3571	SS3577	C2	2010	171	0	8	0	C2-2010
SS3572	SS3544	C2	2010	171	0	10	0	C2-2010
SS3574	SS3543	C2	2010	171	0	11	0	C2-2010
SS3576	SS3554	C2	2010	171	0	12	0	C2-2010
SS3578	SS3550	C2	2010	171	0	11	0	C2-2010
SS3579	SS3543	C2	2010	171	0	10	0	C2-2010
SS3580	SS3577	C2	2010	171	0	12	0	C2-2010
SS3581	SS3554	C2	2010	171	0	12	0	C2-2010
SS3582	SS3593	C2	2010	171	0	10	0	C2-2010
SS3583	SS3564	C2	2010	171	0	8	0	C2-2010
SS3584	SS3577	C2	2010	171	0	11	0	C2-2010
SS3585	SS3577	C2	2010	171	0	11	0	C2-2010
SS3586	SS3550	C2	2010	171	0	10	0	C2-2010
SS3587	SS3573	C2	2010	171	0	11	0	C2-2010
SS3588	SS3564	C2	2010	171	0	7	0	C2-2010
SS3589	SS3555	C2	2010	171	0	11	0	C2-2010
SS3590	SS3573	C2	2010	171	0	5	0	C2-2010
SS3591	SS3564	C2	2010	171	0	11	0	C2-2010
SS3592	SS3544	C2	2010	171	0	8	0	C2-2010
SS3594	SS3543	C2	2010	171	0	10	0	C2-2010
SS3595	SS3593	C2	2010	171	0	11	0	C2-2010
SS3596	SS3550	C2	2010	171	0	10	0	C2-2010
SS3597	SS3543	C2	2010	171	0	10	0	C2-2010
SS3598	SS3554	C2	2010	171	0	12	0	C2-2010
SS3599	SS3577	C2	2010	171	0	10	0	C2-2010
SS3601_R	SS3652_R	N1	2010	171	0	12	0	N1-2010
SS3602_R	SS3640_R	N1	2010	171	0	10	0	N1-2010
SS3603_R	SS3618_R	N1	2010	171	0	11	0	N1-2010
SS3605	SS3610	N1	2010	171	0	12	0	N1-2010
SS3606_R	SS3604_R	N1	2010	171	0	7	0	N1-2010
SS3611	SS3646	N1	2010	171	0	10	0	N1-2010
SS3612	SS3610	N1	2010	171	0	11	0	N1-2010
SS3613	SS3646	N1	2010	171	0	5	0	N1-2010
SS3614_R	SS3640_R	N1	2010	171	0	7	0	N1-2010
SS3617_R	SS3618_R	N1	2010	171	0	7	0	N1-2010
SS3619_R	SS3618_R	N1	2010	171	0	11	0	N1-2010
SS3620_R	SS3640_R	N1	2010	171	0	7	0	N1-2010
SS3621_R	SS3604_R	N1	2010	171	0	11	0	N1-2010
SS3622	SS3646	N1	2010	171	0	9	0	N1-2010
SS3625_R	SS3618_R	N1	2010	171	0	12	0	N1-2010
SS3626_R	SS3615_R	N1	2010	171	0	8	0	N1-2010
SS3627_R	SS3652_R	N1	2010	171	1	8	0.111111111111111	N1-2010
SS3628_R	SS3624_R	N1	2010	171	0	8	0	N1-2010
SS3630_R	SS3652_R	N1	2010	171	0	9	0	N1-2010
SS3631_R	SS3624_R	N1	2010	171	0	8	0	N1-2010
SS3632_R	SS3615_R	N1	2010	171	0	9	0	N1-2010
SS3633_R	SS3652_R	N1	2010	171	0	10	0	N1-2010
SS3634	SS3604_R	N1	2010	171	0	10	0	N1-2010
SS3636_R	SS3624_R	N1	2010	171	0	6	0	N1-2010
SS3637_R	SS3652_R	N1	2010	171	0	6	0	N1-2010
SS3638	SS3646	N1	2010	171	0	10	0	N1-2010
SS3639_R	SS3615_R	N1	2010	171	0	12	0	N1-2010
SS3641_R	SS3615_R	N1	2010	171	0	11	0	N1-2010
SS3642_R	SS3618_R	N1	2010	171	0	9	0	N1-2010
SS3643	SS3610	N1	2010	171	0	6	0	N1-2010
SS3644	SS3646	N1	2010	171	0	8	0	N1-2010
SS3645_R	SS3610	N1	2010	171	0	12	0	N1-2010
SS3648_R	SS3640_R	N1	2010	171	0	10	0	N1-2010
SS3649_R	SS3604_R	N1	2010	171	0	9	0	N1-2010
SS3650_R	SS3604_R	N1	2010	171	0	12	0	N1-2010
SS3651_R	SS3615_R	N1	2010	171	0	10	0	N1-2010
SS3658	SS3665	N2	2010	171	0	10	0	N2-2010
SS3659_R	SS4004_R	N2	2010	171	0	9	0	N2-2010
SS3661	SS4024	N2	2010	171	0	11	0	N2-2010
SS3663	SS4008	N2	2010	171	0	8	0	N2-2010
SS3664_R	SS4028_R	N2	2010	171	0	9	0	N2-2010
SS3666	SS3674	N2	2010	171	0	4	0	N2-2010
SS3667	SS4008	N2	2010	171	0	9	0	N2-2010
SS3668	SS4048	N2	2010	171	0	10	0	N2-2010
SS3669_R	SS4058_R	N2	2010	171	0	9	0	N2-2010
SS3670_R	SS4028_R	N2	2010	171	0	8	0	N2-2010
SS3671	SS4037	N2	2010	171	0	9	0	N2-2010
SS3673	SS3660	N2	2010	171	0	12	0	N2-2010
SS3676_R	SS4028_R	N2	2010	171	0	11	0	N2-2010
SS3677	SS3688	N2	2010	171	0	12	0	N2-2010
SS3678	SS3662	N2	2010	171	0	12	0	N2-2010
SS3680	SS3688	N2	2010	171	0	10	0	N2-2010
SS3681_R	SS4058_R	N2	2010	171	0	11	0	N2-2010
SS3682_R	SS3683_R	N2	2010	171	0	11	0	N2-2010
SS3686	SS3674	N2	2010	171	0	11	0	N2-2010
SS3689	SS3665	N2	2010	171	0	9	0	N2-2010
SS3690	SS3660	N2	2010	171	0	9	0	N2-2010
SS3691_R	SS4004_R	N2	2010	171	0	10	0	N2-2010
SS3692	SS4008	N2	2010	171	0	5	0	N2-2010
SS3693_R	SS4004_R	N2	2010	171	0	10	0	N2-2010
SS3694	SS3662	N2	2010	171	0	12	0	N2-2010
SS3695_R	SS4028_R	N2	2010	171	0	10	0	N2-2010
SS3696	SS3665	N2	2010	171	0	11	0	N2-2010
SS3698	SS3672	N2	2010	171	0	11	0	N2-2010
SS3700	SS2915	S1	2010	171	0	6	0	S1-2010
SS4000	SS4048	N2	2010	171	0	6	0	N2-2010
SS4002	SS4048	N2	2010	171	0	12	0	N2-2010
SS4003	SS3662	N2	2010	171	0	10	0	N2-2010
SS4006_R	SS3683_R	N2	2010	171	0	11	0	N2-2010
SS4007	SS3660	N2	2010	171	0	9	0	N2-2010
SS4010_R	SS3657_R	N2	2010	171	0	7	0	N2-2010
SS4012_R	SS3657_R	N2	2010	171	0	12	0	N2-2010
SS4013_R	SS4028_R	N2	2010	171	0	5	0	N2-2010
SS4014	SS3688	N2	2010	171	0	10	0	N2-2010
SS4015_R	SS3657_R	N2	2010	171	0	10	0	N2-2010
SS4016_R	SS3657_R	N2	2010	171	0	11	0	N2-2010
SS4018	SS4024	N2	2010	171	0	8	0	N2-2010
SS4019	SS4024	N2	2010	171	0	11	0	N2-2010
SS4020	SS4037	N2	2010	171	0	10	0	N2-2010
SS4021	SS3665	N2	2010	171	1	6	0.142857142857143	N2-2010
SS4022	SS3660	N2	2010	171	0	11	0	N2-2010
SS4023	SS4048	N2	2010	171	0	10	0	N2-2010
SS4025_R	SS4058_R	N2	2010	171	0	7	0	N2-2010
SS4026	SS4011	N2	2010	171	0	12	0	N2-2010
SS4027	SS4011	N2	2010	171	0	8	0	N2-2010
SS4029	SS4008	N2	2010	171	0	11	0	N2-2010
SS4030	SS3662	N2	2010	171	0	11	0	N2-2010
SS4032	SS4011	N2	2010	171	0	10	0	N2-2010
SS4033	SS4024	N2	2010	171	0	10	0	N2-2010
SS4034	SS4048	N2	2010	171	0	10	0	N2-2010
SS4035	SS3688	N2	2010	171	0	2	0	N2-2010
SS4038	SS3688	N2	2010	171	0	10	0	N2-2010
SS4039	SS4011	N2	2010	171	0	8	0	N2-2010
SS4040_R	SS3683_R	N2	2010	171	0	12	0	N2-2010
SS4041	SS3674	N2	2010	171	0	11	0	N2-2010
SS4042_R	SS3683_R	N2	2010	171	0	8	0	N2-2010
SS4043	SS4008	N2	2010	171	0	9	0	N2-2010
SS4044	SS3660	N2	2010	171	0	12	0	N2-2010
SS4045	SS3665	N2	2010	171	0	8	0	N2-2010
SS4046_R	SS4004_R	N2	2010	171	0	8	0	N2-2010
SS4047	SS3674	N2	2010	171	0	11	0	N2-2010
SS4050_R	SS4004_R	N2	2010	171	0	4	0	N2-2010
SS4052	SS4037	N2	2010	171	0	10	0	N2-2010
SS4053_R	SS3657_R	N2	2010	171	0	7	0	N2-2010
SS4054	SS4037	N2	2010	171	0	5	0	N2-2010
SS4056	SS3672	N2	2010	171	0	7	0	N2-2010
SS4057	SS3672	N2	2010	171	0	12	0	N2-2010
WAW10	WAW55	C2	2017	171	0	3	0	C2-2017
WAW12	WAW60	C2	2017	171	0	3	0	C2-2017
WAW13	WAW15	C2	2017	171	0	5	0	C2-2017
WAW16	WAW55	C2	2017	171	0	3	0	C2-2017
WAW17	WAW11	C2	2017	171	0	4	0	C2-2017
WAW18	WAW15	C2	2017	171	0	3	0	C2-2017
WAW2	WAW36	C2	2017	171	0	3	0	C2-2017
WAW20	WAW7	C2	2017	171	0	3	0	C2-2017
WAW21	WAW75	C2	2017	171	0	3	0	C2-2017
WAW22	WAW60	C2	2017	171	0	3	0	C2-2017
WAW23	WAW75	C2	2017	171	0	4	0	C2-2017
WAW24	WAW43	C2	2017	171	0	4	0	C2-2017
WAW26_R	WAW19_R	C2	2017	171	0	3	0	C2-2017
WAW27	WAW19_R	C2	2017	171	0	3	0	C2-2017
WAW28	WAW73	C2	2017	171	0	3	0	C2-2017
WAW29	WAW7	C2	2017	171	0	3	0	C2-2017
WAW30	WAW73	C2	2017	171	0	4	0	C2-2017
WAW31	WAW11	C2	2017	171	0	4	0	C2-2017
WAW32	WAW55	C2	2017	171	0	3	0	C2-2017
WAW33	WAW73	C2	2017	171	0	3	0	C2-2017
WAW35	WAW19_R	C2	2017	171	0	3	0	C2-2017
WAW37	WAW43	C2	2017	171	0	4	0	C2-2017
WAW39	WAW36	C2	2017	171	0	4	0	C2-2017
WAW4	WAW66	C2	2017	171	0	3	0	C2-2017
WAW40	WAW11	C2	2017	171	0	3	0	C2-2017
WAW41	WAW43	C2	2017	171	0	3	0	C2-2017
WAW42	WAW73	C2	2017	171	0	4	0	C2-2017
WAW44	WAW66	C2	2017	171	0	3	0	C2-2017
WAW45	WAW66	C2	2017	171	0	3	0	C2-2017
WAW48	WAW7	C2	2017	171	0	4	0	C2-2017
WAW49	WAW75	C2	2017	171	0	5	0	C2-2017
WAW50	WAW11	C2	2017	171	0	3	0	C2-2017
WAW51	WAW66	C2	2017	171	0	3	0	C2-2017
WAW52	WAW15	C2	2017	171	0	4	0	C2-2017
WAW53	WAW55	C2	2017	171	0	4	0	C2-2017
WAW54	WAW66	C2	2017	171	0	3	0	C2-2017
WAW57	WAW43	C2	2017	171	0	3	0	C2-2017
WAW59	WAW75	C2	2017	171	0	5	0	C2-2017
WAW6	WAW7	C2	2017	171	0	3	0	C2-2017
WAW63	WAW43	C2	2017	171	0	3	0	C2-2017
WAW64	WAW36	C2	2017	171	0	4	0	C2-2017
WAW65	WAW73	C2	2017	171	0	4	0	C2-2017
WAW68	WAW7	C2	2017	171	0	4	0	C2-2017
WAW69	WAW36	C2	2017	171	0	4	0	C2-2017
WAW70	WAW11	C2	2017	171	0	4	0	C2-2017
WAW71	WAW36	C2	2017	171	0	4	0	C2-2017
WAW76	WAW55	C2	2017	171	0	3	0	C2-2017
WAW77	WAW75	C2	2017	171	0	4	0	C2-2017
WAW78	WAW60	C2	2017	171	0	4	0	C2-2017
WAW79	WAW60	C2	2017	171	0	4	0	C2-2017
WAW8	WAW60	C2	2017	171	0	3	0	C2-2017
WAW9	WAW15	C2	2017	171	0	4	0	C2-2017
COT1	COT96	S2	2017	173	0	3	0	S2-2017
COT10	COT93	S2	2017	173	0	3	0	S2-2017
COT100	COT93	S2	2017	173	0	4	0	S2-2017
COT101	COT66	S2	2017	173	1	2	0.333333333333333	S2-2017
COT102	COT79	S2	2017	173	0	3	0	S2-2017
COT103	COT74	S2	2017	173	0	4	0	S2-2017
COT104	COT105	S2	2017	173	0	5	0	S2-2017
COT108	COT81	S2	2017	173	0	3	0	S2-2017
COT109	COT93	S2	2017	173	0	3	0	S2-2017
COT11	COT13	S2	2017	173	0	3	0	S2-2017
COT111	COT107	S2	2017	173	0	4	0	S2-2017
COT112	COT66	S2	2017	173	0	3	0	S2-2017
COT113	COT107	S2	2017	173	2	1	0.666666666666667	S2-2017
COT114	COT105	S2	2017	173	0	4	0	S2-2017
COT115	COT18	S2	2017	173	0	3	0	S2-2017
COT12	COT67	S2	2017	173	0	4	0	S2-2017
COT14	COT41	S2	2017	173	0	4	0	S2-2017
COT15	COT79	S2	2017	173	0	4	0	S2-2017
COT16	COT107	S2	2017	173	0	4	0	S2-2017
COT17	COT67	S2	2017	173	0	2	0	S2-2017
COT19	COT96	S2	2017	173	0	4	0	S2-2017
COT2	COT67	S2	2017	173	0	3	0	S2-2017
COT20	COT13	S2	2017	173	0	3	0	S2-2017
COT21	COT34	S2	2017	173	0	3	0	S2-2017
COT22	COT93	S2	2017	173	0	2	0	S2-2017
COT23	COT93	S2	2017	173	0	4	0	S2-2017
COT24	COT65	S2	2017	173	0	3	0	S2-2017
COT25	COT42	S2	2017	173	0	4	0	S2-2017
COT26	COT67	S2	2017	173	0	3	0	S2-2017
COT27	COT50	S2	2017	173	0	4	0	S2-2017
COT28	COT18	S2	2017	173	0	3	0	S2-2017
COT29_R	COT41	S2	2017	173	0	3	0	S2-2017
COT3	COT42	S2	2017	173	0	4	0	S2-2017
COT30	COT50	S2	2017	173	0	2	0	S2-2017
COT31	COT65	S2	2017	173	0	5	0	S2-2017
COT32	COT107	S2	2017	173	1	2	0.333333333333333	S2-2017
COT33	COT81	S2	2017	173	0	4	0	S2-2017
COT35	COT68	S2	2017	173	0	5	0	S2-2017
COT36	COT68	S2	2017	173	0	3	0	S2-2017
COT38	COT79	S2	2017	173	0	3	0	S2-2017
COT39	COT13	S2	2017	173	0	3	0	S2-2017
COT4	COT95	S2	2017	173	0	2	0	S2-2017
COT40	COT18	S2	2017	173	0	3	0	S2-2017
COT43	COT13	S2	2017	173	0	3	0	S2-2017
COT44	COT105	S2	2017	173	0	1	0	S2-2017
COT45	COT68	S2	2017	173	0	4	0	S2-2017
COT46	COT65	S2	2017	173	0	3	0	S2-2017
COT47	COT65	S2	2017	173	0	3	0	S2-2017
COT48	COT74	S2	2017	173	0	4	0	S2-2017
COT5	COT74	S2	2017	173	0	1	0	S2-2017
COT51	COT96	S2	2017	173	0	3	0	S2-2017
COT52	COT67	S2	2017	173	0	3	0	S2-2017
COT53	COT65	S2	2017	173	0	2	0	S2-2017
COT54	COT79	S2	2017	173	0	3	0	S2-2017
COT56	COT66	S2	2017	173	0	4	0	S2-2017
COT57	COT95	S2	2017	173	0	3	0	S2-2017
COT58	COT81	S2	2017	173	0	3	0	S2-2017
COT59	COT34	S2	2017	173	0	4	0	S2-2017
COT6	COT13	S2	2017	173	0	5	0	S2-2017
COT60	COT105	S2	2017	173	1	3	0.25	S2-2017
COT61	COT66	S2	2017	173	1	4	0.2	S2-2017
COT62	COT66	S2	2017	173	0	5	0	S2-2017
COT63	COT79	S2	2017	173	0	3	0	S2-2017
COT64	COT41	S2	2017	173	0	2	0	S2-2017
COT69	COT96	S2	2017	173	0	3	0	S2-2017
COT7	COT18	S2	2017	173	0	3	0	S2-2017
COT70	COT95	S2	2017	173	0	3	0	S2-2017
COT71	COT95	S2	2017	173	0	4	0	S2-2017
COT72	COT34	S2	2017	173	0	4	0	S2-2017
COT73	COT74	S2	2017	173	0	3	0	S2-2017
COT75	COT42	S2	2017	173	0	4	0	S2-2017
COT77	COT107	S2	2017	173	0	3	0	S2-2017
COT78	COT41	S2	2017	173	0	3	0	S2-2017
COT8	COT105	S2	2017	173	0	3	0	S2-2017
COT80	COT68	S2	2017	173	0	3	0	S2-2017
COT82	COT18	S2	2017	173	0	3	0	S2-2017
COT83	COT42	S2	2017	173	0	1	0	S2-2017
COT84	COT50	S2	2017	173	1	2	0.333333333333333	S2-2017
COT85_R	COT41	S2	2017	173	0	4	0	S2-2017
COT86	COT34	S2	2017	173	0	3	0	S2-2017
COT87	COT81	S2	2017	173	0	3	0	S2-2017
COT88	COT95	S2	2017	173	0	4	0	S2-2017
COT89	COT81	S2	2017	173	0	3	0	S2-2017
COT9	COT74	S2	2017	173	0	5	0	S2-2017
COT90	COT96	S2	2017	173	0	2	0	S2-2017
COT91	COT34	S2	2017	173	0	3	0	S2-2017
COT92	COT42	S2	2017	173	0	3	0	S2-2017
COT97	COT50	S2	2017	173	0	4	0	S2-2017
COT98	COT68	S2	2017	173	0	1	0	S2-2017
COT99	COT50	S2	2017	173	1	2	0.333333333333333	S2-2017
CRA1	CRA31	C1	2017	173	0	2	0	C1-2017
CRA10	CRA42	C1	2017	173	0	2	0	C1-2017
CRA100	CRA15	C1	2017	173	0	2	0	C1-2017
CRA103	CRA112	C1	2017	173	0	2	0	C1-2017
CRA105	CRA74	C1	2017	173	0	2	0	C1-2017
CRA106	CRA131	C1	2017	173	0	2	0	C1-2017
CRA108	CRA6	C1	2017	173	0	2	0	C1-2017
CRA111	CRA160	C1	2017	173	0	3	0	C1-2017
CRA115	CRA136	C1	2017	173	0	2	0	C1-2017
CRA116	CRA29	C1	2017	173	0	3	0	C1-2017
CRA117	CRA74	C1	2017	173	0	2	0	C1-2017
CRA118	CRA31	C1	2017	173	0	3	0	C1-2017
CRA12	CRA15	C1	2017	173	0	3	0	C1-2017
CRA122	CRA29	C1	2017	173	0	3	0	C1-2017
CRA124	CRA22	C1	2017	173	0	1	0	C1-2017
CRA125	CRA53	C1	2017	173	0	2	0	C1-2017
CRA127	CRA102	C1	2017	173	0	3	0	C1-2017
CRA128_R	CRA126_R	C1	2017	173	0	2	0	C1-2017
CRA129	CRA199	C1	2017	173	0	2	0	C1-2017
CRA13	CRA114	C1	2017	173	0	2	0	C1-2017
CRA130	CRA104	C1	2017	173	0	2	0	C1-2017
CRA132	CRA69	C1	2017	173	0	2	0	C1-2017
CRA133	CRA22	C1	2017	173	0	3	0	C1-2017
CRA134	CRA104	C1	2017	173	0	2	0	C1-2017
CRA135	CRA138	C1	2017	173	0	3	0	C1-2017
CRA144	CRA3	C1	2017	173	0	2	0	C1-2017
CRA145	CRA131	C1	2017	173	0	3	0	C1-2017
CRA146	CRA19	C1	2017	173	0	2	0	C1-2017
CRA147	CRA114	C1	2017	173	0	2	0	C1-2017
CRA148	CRA31	C1	2017	173	0	2	0	C1-2017
CRA150	CRA114	C1	2017	173	0	2	0	C1-2017
CRA151	CRA18	C1	2017	173	0	3	0	C1-2017
CRA152	CRA3	C1	2017	173	0	3	0	C1-2017
CRA153	CRA6	C1	2017	173	0	3	0	C1-2017
CRA154	CRA2	C1	2017	173	0	3	0	C1-2017
CRA155	CRA104	C1	2017	173	0	2	0	C1-2017
CRA156	CRA102	C1	2017	173	0	2	0	C1-2017
CRA158	CRA58	C1	2017	173	0	3	0	C1-2017
CRA159	CRA15	C1	2017	173	0	2	0	C1-2017
CRA161	CRA69	C1	2017	173	0	2	0	C1-2017
CRA162_R	CRA136	C1	2017	173	0	3	0	C1-2017
CRA166	CRA74	C1	2017	173	0	2	0	C1-2017
CRA167	CRA74	C1	2017	173	0	2	0	C1-2017
CRA169	CRA58	C1	2017	173	0	3	0	C1-2017
CRA174	CRA22	C1	2017	173	0	2	0	C1-2017
CRA180	CRA69	C1	2017	173	0	2	0	C1-2017
CRA181	CRA114	C1	2017	173	0	2	0	C1-2017
CRA182	CRA19	C1	2017	173	0	3	0	C1-2017
CRA183	CRA53	C1	2017	173	0	2	0	C1-2017
CRA186	CRA18	C1	2017	173	0	2	0	C1-2017
CRA187	CRA3	C1	2017	173	0	3	0	C1-2017
CRA189	CRA104	C1	2017	173	0	2	0	C1-2017
CRA190	CRA19	C1	2017	173	0	2	0	C1-2017
CRA191	CRA171	C1	2017	173	0	2	0	C1-2017
CRA192	CRA171	C1	2017	173	0	3	0	C1-2017
CRA193	CRA19	C1	2017	173	0	2	0	C1-2017
CRA196	CRA29	C1	2017	173	0	3	0	C1-2017
CRA197	CRA131	C1	2017	173	0	3	0	C1-2017
CRA20	CRA199	C1	2017	173	0	3	0	C1-2017
CRA21	CRA58	C1	2017	173	0	3	0	C1-2017
CRA26	CRA112	C1	2017	173	0	2	0	C1-2017
CRA28	CRA131	C1	2017	173	0	2	0	C1-2017
CRA32	CRA138	C1	2017	173	0	2	0	C1-2017
CRA33	CRA6	C1	2017	173	1	1	0.5	C1-2017
CRA35	CRA199	C1	2017	173	0	2	0	C1-2017
CRA36	CRA69	C1	2017	173	0	2	0	C1-2017
CRA37_R	CRA126_R	C1	2017	173	0	2	0	C1-2017
CRA38	CRA102	C1	2017	173	0	2	0	C1-2017
CRA39_R	CRA126_R	C1	2017	173	0	2	0	C1-2017
CRA40	CRA138	C1	2017	173	0	2	0	C1-2017
CRA41	CRA18	C1	2017	173	0	2	0	C1-2017
CRA43	CRA15	C1	2017	173	0	2	0	C1-2017
CRA45	CRA42	C1	2017	173	0	2	0	C1-2017
CRA46	CRA29	C1	2017	173	0	2	0	C1-2017
CRA48	CRA22	C1	2017	173	0	3	0	C1-2017
CRA5	CRA112	C1	2017	173	0	3	0	C1-2017
CRA50	CRA160	C1	2017	173	0	2	0	C1-2017
CRA51	CRA6	C1	2017	173	0	2	0	C1-2017
CRA52	CRA136	C1	2017	173	0	2	0	C1-2017
CRA54	CRA171	C1	2017	173	0	2	0	C1-2017
CRA55	CRA199	C1	2017	173	0	2	0	C1-2017
CRA56_R	CRA136	C1	2017	173	0	2	0	C1-2017
CRA57	CRA126_R	C1	2017	173	0	2	0	C1-2017
CRA60	CRA42	C1	2017	173	0	2	0	C1-2017
CRA66	CRA53	C1	2017	173	0	3	0	C1-2017
CRA68	CRA102	C1	2017	173	0	2	0	C1-2017
CRA7	CRA3	C1	2017	173	0	2	0	C1-2017
CRA71	CRA58	C1	2017	173	0	3	0	C1-2017
CRA72	CRA2	C1	2017	173	0	2	0	C1-2017
CRA8	CRA160	C1	2017	173	0	2	0	C1-2017
CRA81	CRA2	C1	2017	173	0	3	0	C1-2017
CRA83	CRA171	C1	2017	173	0	2	0	C1-2017
CRA84	CRA31	C1	2017	173	1	1	0.5	C1-2017
CRA89	CRA2	C1	2017	173	0	2	0	C1-2017
CRA90	CRA53	C1	2017	173	0	2	0	C1-2017
CRA94	CRA18	C1	2017	173	0	3	0	C1-2017
CRA96	CRA42	C1	2017	173	0	2	0	C1-2017
CRA97	CRA138	C1	2017	173	0	3	0	C1-2017
CRA98	CRA112	C1	2017	173	0	4	0	C1-2017
CRA99	CRA160	C1	2017	173	0	3	0	C1-2017
CUY1	CUY86	S1	2017	173	0	4	0	S1-2017
CUY100	CUY103	S1	2017	173	0	2	0	S1-2017
CUY105	CUY86	S1	2017	173	0	1	0	S1-2017
CUY106	CUY21	S1	2017	173	0	2	0	S1-2017
CUY107	CUY65	S1	2017	173	0	1	0	S1-2017
CUY108	CUY30	S1	2017	173	0	2	0	S1-2017
CUY109	CUY103	S1	2017	173	0	2	0	S1-2017
CUY11	CUY32	S1	2017	173	0	2	0	S1-2017
CUY113	CUY169	S1	2017	173	0	2	0	S1-2017
CUY114	CUY157	S1	2017	173	0	2	0	S1-2017
CUY115	CUY30	S1	2017	173	0	1	0	S1-2017
CUY117	CUY59	S1	2017	173	0	1	0	S1-2017
CUY118	CUY7	S1	2017	173	0	3	0	S1-2017
CUY12	CUY135	S1	2017	173	0	2	0	S1-2017
CUY122	CUY7	S1	2017	173	0	1	0	S1-2017
CUY124	CUY126	S1	2017	173	0	2	0	S1-2017
CUY127	CUY180	S1	2017	173	0	2	0	S1-2017
CUY130	CUY126	S1	2017	173	0	3	0	S1-2017
CUY131	CUY112	S1	2017	173	0	3	0	S1-2017
CUY132	CUY178	S1	2017	173	0	2	0	S1-2017
CUY137	CUY153	S1	2017	173	0	2	0	S1-2017
CUY138	CUY66	S1	2017	173	0	2	0	S1-2017
CUY140	CUY66	S1	2017	173	0	2	0	S1-2017
CUY142	CUY39	S1	2017	173	0	2	0	S1-2017
CUY143	CUY64	S1	2017	173	0	3	0	S1-2017
CUY146	CUY180	S1	2017	173	0	2	0	S1-2017
CUY148	CUY157	S1	2017	173	0	2	0	S1-2017
CUY15	CUY42	S1	2017	173	0	2	0	S1-2017
CUY150	CUY126	S1	2017	173	0	1	0	S1-2017
CUY151	CUY65	S1	2017	173	0	2	0	S1-2017
CUY152	CUY153	S1	2017	173	0	2	0	S1-2017
CUY155	CUY153	S1	2017	173	0	1	0	S1-2017
CUY156	CUY4	S1	2017	173	0	2	0	S1-2017
CUY158	CUY32	S1	2017	173	0	2	0	S1-2017
CUY159	CUY32	S1	2017	173	0	2	0	S1-2017
CUY16	CUY169	S1	2017	173	0	2	0	S1-2017
CUY160	CUY153	S1	2017	173	0	3	0	S1-2017
CUY161	CUY103	S1	2017	173	0	3	0	S1-2017
CUY163	CUY47	S1	2017	173	0	2	0	S1-2017
CUY164	CUY180	S1	2017	173	0	3	0	S1-2017
CUY167	CUY54_R	S1	2017	173	0	3	0	S1-2017
CUY168	CUY180	S1	2017	173	0	3	0	S1-2017
CUY17	CUY47	S1	2017	173	0	2	0	S1-2017
CUY172	CUY30	S1	2017	173	0	2	0	S1-2017
CUY173	CUY65	S1	2017	173	0	2	0	S1-2017
CUY175	CUY47	S1	2017	173	0	3	0	S1-2017
CUY176	CUY112	S1	2017	173	0	2	0	S1-2017
CUY177	CUY145	S1	2017	173	0	2	0	S1-2017
CUY18	CUY42	S1	2017	173	0	2	0	S1-2017
CUY181	CUY169	S1	2017	173	0	3	0	S1-2017
CUY182	CUY39	S1	2017	173	0	2	0	S1-2017
CUY184	CUY103	S1	2017	173	0	2	0	S1-2017
CUY185_R	CUY54_R	S1	2017	173	0	3	0	S1-2017
CUY186	CUY112	S1	2017	173	0	2	0	S1-2017
CUY19	CUY169	S1	2017	173	0	2	0	S1-2017
CUY2	CUY4	S1	2017	173	0	1	0	S1-2017
CUY22	CUY157	S1	2017	173	0	3	0	S1-2017
CUY27_R	CUY54_R	S1	2017	173	0	2	0	S1-2017
CUY28	CUY86	S1	2017	173	0	2	0	S1-2017
CUY31	CUY30	S1	2017	173	0	4	0	S1-2017
CUY35	CUY64	S1	2017	173	0	3	0	S1-2017
CUY36	CUY81	S1	2017	173	0	2	0	S1-2017
CUY37	CUY112	S1	2017	173	0	4	0	S1-2017
CUY40	CUY21	S1	2017	173	0	3	0	S1-2017
CUY41	CUY145	S1	2017	173	0	2	0	S1-2017
CUY43	CUY59	S1	2017	173	0	3	0	S1-2017
CUY44	CUY178	S1	2017	173	0	2	0	S1-2017
CUY45	CUY7	S1	2017	173	0	2	0	S1-2017
CUY46	CUY42	S1	2017	173	0	2	0	S1-2017
CUY48	CUY126	S1	2017	173	0	3	0	S1-2017
CUY5	CUY145	S1	2017	173	0	2	0	S1-2017
CUY53	CUY32	S1	2017	173	0	2	0	S1-2017
CUY55	CUY65	S1	2017	173	0	3	0	S1-2017
CUY56	CUY64	S1	2017	173	0	3	0	S1-2017
CUY57	CUY47	S1	2017	173	0	3	0	S1-2017
CUY58	CUY64	S1	2017	173	0	2	0	S1-2017
CUY61	CUY21	S1	2017	173	0	1	0	S1-2017
CUY62	CUY7	S1	2017	173	0	3	0	S1-2017
CUY67	CUY135	S1	2017	173	0	4	0	S1-2017
CUY68	CUY59	S1	2017	173	0	2	0	S1-2017
CUY69	CUY157	S1	2017	173	0	4	0	S1-2017
CUY70	CUY178	S1	2017	173	0	3	0	S1-2017
CUY71	CUY145	S1	2017	173	0	2	0	S1-2017
CUY72	CUY42	S1	2017	173	0	2	0	S1-2017
CUY79	CUY4	S1	2017	173	0	3	0	S1-2017
CUY8	CUY81	S1	2017	173	0	2	0	S1-2017
CUY80	CUY4	S1	2017	173	0	3	0	S1-2017
CUY83	CUY59	S1	2017	173	0	3	0	S1-2017
CUY88	CUY81	S1	2017	173	0	4	0	S1-2017
CUY89	CUY66	S1	2017	173	0	2	0	S1-2017
CUY9	CUY178	S1	2017	173	0	2	0	S1-2017
CUY90	CUY66	S1	2017	173	0	2	0	S1-2017
CUY92_R	CUY54_R	S1	2017	173	0	2	0	S1-2017
CUY94	CUY39	S1	2017	173	0	2	0	S1-2017
CUY96	CUY86	S1	2017	173	0	2	0	S1-2017
CUY97	CUY39	S1	2017	173	0	2	0	S1-2017
CUY99	CUY81	S1	2017	173	0	2	0	S1-2017
NFS100	NFS4	N2	2017	173	0	2	0	N2-2017
NFS101	NFS162	N2	2017	173	0	2	0	N2-2017
NFS102_R	NFS 87_R	N2	2017	173	0	2	0	N2-2017
NFS105	NFS156	N2	2017	173	0	2	0	N2-2017
NFS106	NFS162	N2	2017	173	0	2	0	N2-2017
NFS107	NFS1	N2	2017	173	0	4	0	N2-2017
NFS109_R	NFS4	N2	2017	173	0	2	0	N2-2017
NFS113_R	NFS54_R	N2	2017	173	0	2	0	N2-2017
NFS114	NFS119	N2	2017	173	0	2	0	N2-2017
NFS117	NFS158	N2	2017	173	0	2	0	N2-2017
NFS118	NFS159	N2	2017	173	0	3	0	N2-2017
NFS12	NFS84	N2	2017	173	0	2	0	N2-2017
NFS121	NFS172	N2	2017	173	0	3	0	N2-2017
NFS122	NFS45	N2	2017	173	0	2	0	N2-2017
NFS124	NFS1	N2	2017	173	0	3	0	N2-2017
NFS127	NFS123	N2	2017	173	0	3	0	N2-2017
NFS128	NFS10	N2	2017	173	0	2	0	N2-2017
NFS129_R	NFS11_R	N2	2017	173	0	2	0	N2-2017
NFS131	NFS84	N2	2017	173	0	2	0	N2-2017
NFS132	NFS52	N2	2017	173	0	2	0	N2-2017
NFS134	NFS64	N2	2017	173	0	2	0	N2-2017
NFS136	NFS64	N2	2017	173	0	2	0	N2-2017
NFS137	NFS125	N2	2017	173	0	1	0	N2-2017
NFS14	NFS45	N2	2017	173	0	3	0	N2-2017
NFS141_R	NFS17_R	N2	2017	173	0	3	0	N2-2017
NFS142	NFS156	N2	2017	173	0	2	0	N2-2017
NFS145	NFS150	N2	2017	173	0	1	0	N2-2017
NFS147	NFS172	N2	2017	173	0	3	0	N2-2017
NFS148	NFS172	N2	2017	173	0	2	0	N2-2017
NFS151	NFS119	N2	2017	173	0	2	0	N2-2017
NFS153_R	NFS27_R	N2	2017	173	0	2	0	N2-2017
NFS155	NFS126	N2	2017	173	0	2	0	N2-2017
NFS16	NFS45	N2	2017	173	0	2	0	N2-2017
NFS160	NFS4	N2	2017	173	0	2	0	N2-2017
NFS161_R	NFS17_R	N2	2017	173	0	2	0	N2-2017
NFS163	NFS150	N2	2017	173	0	3	0	N2-2017
NFS164	NFS159	N2	2017	173	0	1	0	N2-2017
NFS165	NFS150	N2	2017	173	0	3	0	N2-2017
NFS168	NFS10	N2	2017	173	0	2	0	N2-2017
NFS175_R	NFS103_R	N2	2017	173	0	3	0	N2-2017
NFS18	NFS64	N2	2017	173	0	2	0	N2-2017
NFS21	NFS159	N2	2017	173	0	2	0	N2-2017
NFS22_R	NFS27_R	N2	2017	173	0	2	0	N2-2017
NFS23	NFS156	N2	2017	173	0	2	0	N2-2017
NFS24	NFS91	N2	2017	173	0	2	0	N2-2017
NFS28	NFS159	N2	2017	173	0	2	0	N2-2017
NFS2_R	NFS54_R	N2	2017	173	0	3	0	N2-2017
NFS30	NFS52	N2	2017	173	0	2	0	N2-2017
NFS31	NFS84	N2	2017	173	0	3	0	N2-2017
NFS32	NFS162	N2	2017	173	0	2	0	N2-2017
NFS34_R	NFS103_R	N2	2017	173	0	1	0	N2-2017
NFS35	NFS91	N2	2017	173	0	4	0	N2-2017
NFS36	NFS162	N2	2017	173	0	2	0	N2-2017
NFS37	NFS1	N2	2017	173	0	3	0	N2-2017
NFS38	NFS126	N2	2017	173	0	2	0	N2-2017
NFS40	NFS158	N2	2017	173	0	2	0	N2-2017
NFS41_R	NFS27_R	N2	2017	173	0	2	0	N2-2017
NFS42	NFS17_R	N2	2017	173	0	2	0	N2-2017
NFS43	NFS119	N2	2017	173	0	2	0	N2-2017
NFS44	NFS10	N2	2017	173	0	4	0	N2-2017
NFS46_R	NFS17_R	N2	2017	173	0	2	0	N2-2017
NFS47	NFS150	N2	2017	173	0	2	0	N2-2017
NFS48	NFS158	N2	2017	173	0	3	0	N2-2017
NFS50_R	NFS 87_R	N2	2017	173	0	2	0	N2-2017
NFS53_R	NFS 87_R	N2	2017	173	0	3	0	N2-2017
NFS56	NFS45	N2	2017	173	0	2	0	N2-2017
NFS58	NFS125	N2	2017	173	0	4	0	N2-2017
NFS5_R	NFS20_R	N2	2017	173	0	2	0	N2-2017
NFS6	NFS158	N2	2017	173	0	2	0	N2-2017
NFS61	NFS126	N2	2017	173	0	2	0	N2-2017
NFS62	NFS52	N2	2017	173	0	3	0	N2-2017
NFS63	NFS64	N2	2017	173	0	2	0	N2-2017
NFS65	NFS1	N2	2017	173	0	3	0	N2-2017
NFS66	NFS4	N2	2017	173	0	3	0	N2-2017
NFS67_R	NFS27_R	N2	2017	173	0	3	0	N2-2017
NFS68	NFS119	N2	2017	173	0	3	0	N2-2017
NFS69_R	NFS20_R	N2	2017	173	0	2	0	N2-2017
NFS71_R	NFS11_R	N2	2017	173	0	3	0	N2-2017
NFS72	NFS123	N2	2017	173	0	2	0	N2-2017
NFS74	NFS156	N2	2017	173	0	2	0	N2-2017
NFS75_R	NFS103_R	N2	2017	173	0	3	0	N2-2017
NFS77	NFS123	N2	2017	173	0	2	0	N2-2017
NFS78	NFS125	N2	2017	173	0	2	0	N2-2017
NFS79	NFS172	N2	2017	173	0	1	0	N2-2017
NFS7_R	NFS54_R	N2	2017	173	0	2	0	N2-2017
NFS81	NFS123	N2	2017	173	0	3	0	N2-2017
NFS83_R	NFS 87_R	N2	2017	173	0	2	0	N2-2017
NFS86_R	NFS11_R	N2	2017	173	0	2	0	N2-2017
NFS88	NFS125	N2	2017	173	0	3	0	N2-2017
NFS8_R	NFS20_R	N2	2017	173	0	2	0	N2-2017
NFS90_R	NFS20_R	N2	2017	173	0	2	0	N2-2017
NFS95	NFS84	N2	2017	173	0	2	0	N2-2017
NFS96	NFS52	N2	2017	173	0	2	0	N2-2017
NFS97	NFS91	N2	2017	173	0	2	0	N2-2017
NFS98	NFS126	N2	2017	173	0	3	0	N2-2017
NFS99_R	NFS54_R	N2	2017	173	0	1	0	N2-2017
NFS9_R	NFS103_R	N2	2017	173	0	2	0	N2-2017
ROC101	ROC105	N1	2017	173	0	2	0	N1-2017
ROC102	ROC161	N1	2017	173	0	2	0	N1-2017
ROC103	ROC162	N1	2017	173	0	2	0	N1-2017
ROC106_R	ROC112_R	N1	2017	173	0	2	0	N1-2017
ROC108_R	ROC154_R	N1	2017	173	0	3	0	N1-2017
ROC110	ROC14	N1	2017	173	0	2	0	N1-2017
ROC114_R	ROC151	N1	2017	173	0	1	0	N1-2017
ROC115_R	ROC163_R	N1	2017	173	0	4	0	N1-2017
ROC116	ROC70	N1	2017	173	0	2	0	N1-2017
ROC118	ROC153	N1	2017	173	0	3	0	N1-2017
ROC119	ROC138	N1	2017	173	0	2	0	N1-2017
ROC11_R	ROC10_R	N1	2017	173	0	2	0	N1-2017
ROC120	ROC138	N1	2017	173	0	2	0	N1-2017
ROC121	ROC30	N1	2017	173	0	2	0	N1-2017
ROC122_R	ROC163_R	N1	2017	173	0	2	0	N1-2017
ROC123	ROC105	N1	2017	173	0	2	0	N1-2017
ROC124_R	ROC37_R	N1	2017	173	0	3	0	N1-2017
ROC125	ROC132	N1	2017	173	0	1	0	N1-2017
ROC126_R	ROC35_R	N1	2017	173	0	3	0	N1-2017
ROC127	ROC161	N1	2017	173	0	4	0	N1-2017
ROC128	ROC88	N1	2017	173	0	1	0	N1-2017
ROC12_R	ROC94_R	N1	2017	173	0	2	0	N1-2017
ROC130	ROC45	N1	2017	173	0	2	0	N1-2017
ROC131	ROC41	N1	2017	173	0	2	0	N1-2017
ROC134	ROC3	N1	2017	173	0	2	0	N1-2017
ROC135	ROC133	N1	2017	173	0	2	0	N1-2017
ROC136	ROC105	N1	2017	173	0	2	0	N1-2017
ROC137_R	ROC94_R	N1	2017	173	0	2	0	N1-2017
ROC13_R	ROC112_R	N1	2017	173	0	2	0	N1-2017
ROC140	ROC45	N1	2017	173	0	2	0	N1-2017
ROC142	ROC151	N1	2017	173	0	2	0	N1-2017
ROC144_R	ROC66_R	N1	2017	173	0	3	0	N1-2017
ROC145_R	ROC35_R	N1	2017	173	0	2	0	N1-2017
ROC147	ROC153	N1	2017	173	0	1	0	N1-2017
ROC148	ROC41	N1	2017	173	0	3	0	N1-2017
ROC149_R	ROC82_R	N1	2017	173	0	2	0	N1-2017
ROC15	ROC105	N1	2017	173	0	3	0	N1-2017
ROC152_R	ROC37_R	N1	2017	173	0	2	0	N1-2017
ROC155_R	ROC154_R	N1	2017	173	0	2	0	N1-2017
ROC156	ROC88	N1	2017	173	0	3	0	N1-2017
ROC157_R	ROC111_R	N1	2017	173	0	2	0	N1-2017
ROC158_R	ROC10_R	N1	2017	173	0	2	0	N1-2017
ROC159	ROC30	N1	2017	173	0	1	0	N1-2017
ROC160_R	ROC82_R	N1	2017	173	0	2	0	N1-2017
ROC17_R	ROC154_R	N1	2017	173	0	2	0	N1-2017
ROC18	ROC151	N1	2017	173	0	3	0	N1-2017
ROC19	ROC45	N1	2017	173	0	2	0	N1-2017
ROC2	ROC151	N1	2017	173	0	3	0	N1-2017
ROC21_R	ROC94_R	N1	2017	173	0	2	0	N1-2017
ROC22_R	ROC111_R	N1	2017	173	0	3	0	N1-2017
ROC24	ROC14	N1	2017	173	0	2	0	N1-2017
ROC25_R	ROC112_R	N1	2017	173	0	3	0	N1-2017
ROC27	ROC3	N1	2017	173	0	2	0	N1-2017
ROC28_R	ROC35_R	N1	2017	173	0	2	0	N1-2017
ROC29	ROC105	N1	2017	173	0	2	0	N1-2017
ROC32	ROC162	N1	2017	173	0	3	0	N1-2017
ROC34	ROC30	N1	2017	173	0	3	0	N1-2017
ROC36	ROC132	N1	2017	173	0	4	0	N1-2017
ROC38_R	ROC154_R	N1	2017	173	0	3	0	N1-2017
ROC42	ROC45	N1	2017	173	0	3	0	N1-2017
ROC47	ROC162	N1	2017	173	0	3	0	N1-2017
ROC49	ROC88	N1	2017	173	0	3	0	N1-2017
ROC4_R	ROC111_R	N1	2017	173	0	3	0	N1-2017
ROC5	ROC14	N1	2017	173	0	2	0	N1-2017
ROC51	ROC30	N1	2017	173	0	2	0	N1-2017
ROC52	ROC161	N1	2017	173	0	1	0	N1-2017
ROC55	ROC14	N1	2017	173	0	3	0	N1-2017
ROC56	ROC133	N1	2017	173	0	3	0	N1-2017
ROC57	ROC133	N1	2017	173	0	2	0	N1-2017
ROC59	ROC153	N1	2017	173	0	2	0	N1-2017
ROC6	ROC88	N1	2017	173	0	4	0	N1-2017
ROC60_R	ROC111_R	N1	2017	173	0	3	0	N1-2017
ROC61	ROC153	N1	2017	173	0	3	0	N1-2017
ROC64	ROC70	N1	2017	173	0	3	0	N1-2017
ROC69	ROC41	N1	2017	173	0	3	0	N1-2017
ROC71	ROC30	N1	2017	173	0	2	0	N1-2017
ROC72_R	ROC82_R	N1	2017	173	0	2	0	N1-2017
ROC74	ROC132	N1	2017	173	0	4	0	N1-2017
ROC75	ROC133	N1	2017	173	0	2	0	N1-2017
ROC76_R	ROC10_R	N1	2017	173	0	2	0	N1-2017
ROC77	ROC161	N1	2017	173	0	1	0	N1-2017
ROC78_R	ROC163_R	N1	2017	173	0	2	0	N1-2017
ROC79_R	ROC94_R	N1	2017	173	0	2	0	N1-2017
ROC8	ROC132	N1	2017	173	0	2	0	N1-2017
ROC80	ROC70	N1	2017	173	0	2	0	N1-2017
ROC83	ROC133	N1	2017	173	0	3	0	N1-2017
ROC85_R	ROC94_R	N1	2017	173	0	2	0	N1-2017
ROC87	ROC162	N1	2017	173	0	1	0	N1-2017
ROC90	ROC138	N1	2017	173	0	2	0	N1-2017
ROC91_R	ROC37_R	N1	2017	173	0	3	0	N1-2017
ROC92	ROC161	N1	2017	173	0	2	0	N1-2017
ROC93	ROC132	N1	2017	173	0	2	0	N1-2017
ROC95	ROC10_R	N1	2017	173	0	3	0	N1-2017
ROC96	ROC41	N1	2017	173	0	3	0	N1-2017
ROC97	ROC138	N1	2017	173	0	2	0	N1-2017
ROC98	ROC41	N1	2017	173	0	2	0	N1-2017
ROC99_R	ROC66_R	N1	2017	173	0	2	0	N1-2017
SS2769	SS2974	S1	2010	173	0	7	0	S1-2010
SS2772	SS2869	S1	2010	173	0	7	0	S1-2010
SS2773	SS2964	S1	2010	173	0	7	0	S1-2010
SS2776	SS3013	S1	2010	173	0	8	0	S1-2010
SS2777	SS2894	S1	2010	173	0	7	0	S1-2010
SS2780	SS2957	S1	2010	173	0	5	0	S1-2010
SS2781	SS2894	S1	2010	173	0	7	0	S1-2010
SS2784	SS2915	S1	2010	173	0	6	0	S1-2010
SS2786_R	SS2979	S1	2010	173	0	3	0	S1-2010
SS2787	SS3021	S1	2010	173	0	3	0	S1-2010
SS2788	SS2925	S1	2010	173	0	7	0	S1-2010
SS2833	SS2870	S1	2010	173	0	6	0	S1-2010
SS2834	SS2979	S1	2010	173	0	2	0	S1-2010
SS2835	SS2888	S1	2010	173	0	6	0	S1-2010
SS2836	SS2863	S1	2010	173	0	5	0	S1-2010
SS2837	SS3701	S1	2010	173	0	5	0	S1-2010
SS2838	SS2941	S1	2010	173	0	8	0	S1-2010
SS2839	SS3701	S1	2010	173	0	5	0	S1-2010
SS2840	SS3021	S1	2010	173	0	5	0	S1-2010
SS2841	SS2993	S1	2010	173	0	8	0	S1-2010
SS2843	SS2949	S1	2010	173	0	6	0	S1-2010
SS2844	SS2869	S1	2010	173	0	5	0	S1-2010
SS2845	SS2779	S1	2010	173	0	8	0	S1-2010
SS2848	SS2993	S1	2010	173	0	7	0	S1-2010
SS2849	SS2980	S1	2010	173	0	6	0	S1-2010
SS2850	SS2997	S1	2010	173	0	5	0	S1-2010
SS2851	SS2892	S1	2010	173	0	5	0	S1-2010
SS2852	SS2779	S1	2010	173	0	6	0	S1-2010
SS2853	SS2905	S1	2010	173	0	7	0	S1-2010
SS2857	SS2892	S1	2010	173	0	8	0	S1-2010
SS2858	SS2924	S1	2010	173	0	6	0	S1-2010
SS2859	SS2928	S1	2010	173	0	7	0	S1-2010
SS2860	SS2943	S1	2010	173	0	2	0	S1-2010
SS2861	SS2949	S1	2010	173	0	7	0	S1-2010
SS2862	SS2964	S1	2010	173	0	3	0	S1-2010
SS2865	SS2916	S1	2010	173	0	7	0	S1-2010
SS2866	SS2956	S1	2010	173	0	6	0	S1-2010
SS2867	SS2863	S1	2010	173	0	5	0	S1-2010
SS2868	SS2928	S1	2010	173	0	6	0	S1-2010
SS2871	SS2956	S1	2010	173	0	7	0	S1-2010
SS2872	SS2855	S1	2010	173	0	6	0	S1-2010
SS2874	SS2928	S1	2010	173	0	7	0	S1-2010
SS2875	SS2974	S1	2010	173	0	6	0	S1-2010
SS2876	SS3013	S1	2010	173	0	7	0	S1-2010
SS2877	SS3701	S1	2010	173	0	2	0	S1-2010
SS2878	SS2997	S1	2010	173	0	5	0	S1-2010
SS2879	SS2937	S1	2010	173	0	4	0	S1-2010
SS2880	SS3021	S1	2010	173	0	6	0	S1-2010
SS2881	SS2980	S1	2010	173	0	6	0	S1-2010
SS2883	SS2949	S1	2010	173	0	4	0	S1-2010
SS2885	SS2846	S1	2010	173	0	5	0	S1-2010
SS2886	SS2949	S1	2010	173	0	7	0	S1-2010
SS2887	SS2974	S1	2010	173	0	4	0	S1-2010
SS2889	SS2892	S1	2010	173	0	7	0	S1-2010
SS2890_R	SS2944_R	S1	2010	173	0	4	0	S1-2010
SS2891	SS2957	S1	2010	173	0	6	0	S1-2010
SS2893	SS2993	S1	2010	173	0	8	0	S1-2010
SS2895	SS2869	S1	2010	173	0	6	0	S1-2010
SS2896	SS2846	S1	2010	173	0	4	0	S1-2010
SS2897	SS2924	S1	2010	173	0	6	0	S1-2010
SS2898	SS2925	S1	2010	173	0	5	0	S1-2010
SS2899	SS2997	S1	2010	173	0	2	0	S1-2010
SS2900	SS2894	S1	2010	173	0	7	0	S1-2010
SS2901	SS3013	S1	2010	173	0	3	0	S1-2010
SS2902	SS2774	S1	2010	173	0	6	0	S1-2010
SS2903	SS2979	S1	2010	173	0	5	0	S1-2010
SS2904	SS2892	S1	2010	173	0	5	0	S1-2010
SS2907_R	SS2979	S1	2010	173	0	6	0	S1-2010
SS2908	SS3021	S1	2010	173	0	1	0	S1-2010
SS2910	SS2956	S1	2010	173	0	7	0	S1-2010
SS2911	SS2915	S1	2010	173	0	6	0	S1-2010
SS2912	SS2870	S1	2010	173	0	7	0	S1-2010
SS2913	SS2957	S1	2010	173	0	6	0	S1-2010
SS2914	SS2937	S1	2010	173	0	1	0	S1-2010
SS2917	SS2779	S1	2010	173	0	8	0	S1-2010
SS2918	SS2937	S1	2010	173	0	6	0	S1-2010
SS2919	SS2916	S1	2010	173	0	6	0	S1-2010
SS2920	SS2941	S1	2010	173	0	6	0	S1-2010
SS2921	SS2905	S1	2010	173	0	5	0	S1-2010
SS2922	SS2993	S1	2010	173	0	4	0	S1-2010
SS2923	SS2779	S1	2010	173	0	5	0	S1-2010
SS2926	SS2888	S1	2010	173	0	5	0	S1-2010
SS2927	SS2888	S1	2010	173	0	4	0	S1-2010
SS2929	SS2980	S1	2010	173	0	4	0	S1-2010
SS2930	SS2855	S1	2010	173	0	6	0	S1-2010
SS2931	SS2957	S1	2010	173	0	7	0	S1-2010
SS2933	SS2846	S1	2010	173	0	5	0	S1-2010
SS2934	SS2894	S1	2010	173	0	5	0	S1-2010
SS2935	SS2941	S1	2010	173	0	3	0	S1-2010
SS2936	SS2905	S1	2010	173	0	8	0	S1-2010
SS2939	SS2964	S1	2010	173	0	3	0	S1-2010
SS2940	SS3701	S1	2010	173	0	6	0	S1-2010
SS2942	SS2925	S1	2010	173	0	7	0	S1-2010
SS2945	SS2870	S1	2010	173	0	6	0	S1-2010
SS2946	SS2993	S1	2010	173	0	8	0	S1-2010
SS2947	SS2943	S1	2010	173	0	6	0	S1-2010
SS2948	SS2774	S1	2010	173	0	5	0	S1-2010
SS2950	SS2863	S1	2010	173	0	6	0	S1-2010
SS2952	SS3013	S1	2010	173	0	7	0	S1-2010
SS2953	SS2855	S1	2010	173	0	5	0	S1-2010
SS2954	SS2937	S1	2010	173	0	7	0	S1-2010
SS2955	SS2869	S1	2010	173	0	6	0	S1-2010
SS2958	SS2941	S1	2010	173	0	7	0	S1-2010
SS2959	SS2894	S1	2010	173	0	8	0	S1-2010
SS2960	SS2979	S1	2010	173	0	2	0	S1-2010
SS2961	SS2924	S1	2010	173	0	5	0	S1-2010
SS2963	SS2943	S1	2010	173	0	7	0	S1-2010
SS2965	SS2856	S1	2010	173	0	6	0	S1-2010
SS2966	SS2905	S1	2010	173	0	7	0	S1-2010
SS2967	SS2925	S1	2010	173	0	6	0	S1-2010
SS2968	SS2888	S1	2010	173	0	8	0	S1-2010
SS2969	SS2846	S1	2010	173	0	4	0	S1-2010
SS2970	SS2925	S1	2010	173	0	7	0	S1-2010
SS2971	SS2956	S1	2010	173	0	4	0	S1-2010
SS2973	SS2846	S1	2010	173	0	2	0	S1-2010
SS2975	SS2980	S1	2010	173	0	7	0	S1-2010
SS2976	SS2916	S1	2010	173	0	7	0	S1-2010
SS2977	SS2974	S1	2010	173	0	5	0	S1-2010
SS2978	SS2855	S1	2010	173	0	5	0	S1-2010
SS2981	SS2915	S1	2010	173	0	6	0	S1-2010
SS2982	SS2928	S1	2010	173	0	4	0	S1-2010
SS2983	SS2779	S1	2010	173	0	7	0	S1-2010
SS2984	SS2943	S1	2010	173	0	5	0	S1-2010
SS2985	SS2974	S1	2010	173	0	7	0	S1-2010
SS2986	SS2855	S1	2010	173	0	6	0	S1-2010
SS2987	SS2916	S1	2010	173	0	3	0	S1-2010
SS2988	SS2924	S1	2010	173	0	7	0	S1-2010
SS2989	SS2856	S1	2010	173	0	2	0	S1-2010
SS2990	SS2964	S1	2010	173	0	8	0	S1-2010
SS2991	SS2774	S1	2010	173	0	5	0	S1-2010
SS2992	SS2856	S1	2010	173	0	5	0	S1-2010
SS2994	SS3013	S1	2010	173	0	5	0	S1-2010
SS2995	SS2774	S1	2010	173	0	7	0	S1-2010
SS2996_R	SS2944_R	S1	2010	173	0	6	0	S1-2010
SS2998	SS2924	S1	2010	173	0	6	0	S1-2010
SS2999	SS2943	S1	2010	173	0	6	0	S1-2010
SS3000	SS2870	S1	2010	173	0	6	0	S1-2010
SS3001	SS2928	S1	2010	173	0	6	0	S1-2010
SS3002	SS2888	S1	2010	173	0	6	0	S1-2010
SS3003	SS2856	S1	2010	173	0	6	0	S1-2010
SS3004	SS2856	S1	2010	173	0	4	0	S1-2010
SS3005	SS2863	S1	2010	173	0	4	0	S1-2010
SS3006	SS2863	S1	2010	173	0	8	0	S1-2010
SS3007	SS2916	S1	2010	173	0	5	0	S1-2010
SS3008	SS2957	S1	2010	173	0	5	0	S1-2010
SS3009	SS2774	S1	2010	173	0	7	0	S1-2010
SS3010	SS2905	S1	2010	173	0	6	0	S1-2010
SS3011	SS3021	S1	2010	173	0	4	0	S1-2010
SS3012	SS2964	S1	2010	173	0	8	0	S1-2010
SS3014	SS2956	S1	2010	173	0	3	0	S1-2010
SS3015	SS2980	S1	2010	173	0	7	0	S1-2010
SS3016	SS2915	S1	2010	173	0	5	0	S1-2010
SS3017	SS2997	S1	2010	173	0	3	0	S1-2010
SS3018_R	SS2944_R	S1	2010	173	0	5	0	S1-2010
SS3019	SS2892	S1	2010	173	0	5	0	S1-2010
SS3020	SS3701	S1	2010	173	0	6	0	S1-2010
SS3022	SS2870	S1	2010	173	0	5	0	S1-2010
SS3023	SS2869	S1	2010	173	0	7	0	S1-2010
SS3024	SS2949	S1	2010	173	0	7	0	S1-2010
SS3025	SS2941	S1	2010	173	0	7	0	S1-2010
SS3026	SS3093	S2	2010	173	0	8	0	S2-2010
SS3027	SS3034	S2	2010	173	0	4	0	S2-2010
SS3028	SS3066	S2	2010	173	0	7	0	S2-2010
SS3030	SS3089	S2	2010	173	0	5	0	S2-2010
SS3032	SS3175	S2	2010	173	0	6	0	S2-2010
SS3033	SS3190	S2	2010	173	0	3	0	S2-2010
SS3035	SS3131	S2	2010	173	0	7	0	S2-2010
SS3036	SS3131	S2	2010	173	0	3	0	S2-2010
SS3037	SS3202	S2	2010	173	0	8	0	S2-2010
SS3038	SS3139	S2	2010	173	0	5	0	S2-2010
SS3039	SS3196	S2	2010	173	0	6	0	S2-2010
SS3040	SS3149	S2	2010	173	0	7	0	S2-2010
SS3041	SS3034	S2	2010	173	0	5	0	S2-2010
SS3042	SS3197	S2	2010	173	0	6	0	S2-2010
SS3043_R	SS3174_R	S2	2010	173	0	5	0	S2-2010
SS3046	SS3197	S2	2010	173	0	6	0	S2-2010
SS3047	SS3188	S2	2010	173	0	6	0	S2-2010
SS3049	SS3175	S2	2010	173	0	6	0	S2-2010
SS3050	SS3062	S2	2010	173	0	8	0	S2-2010
SS3052	SS3069	S2	2010	173	0	3	0	S2-2010
SS3054	SS3164	S2	2010	173	0	4	0	S2-2010
SS3055	SS3149	S2	2010	173	0	5	0	S2-2010
SS3056	SS3188	S2	2010	173	0	8	0	S2-2010
SS3057	SS3221	S2	2010	173	0	6	0	S2-2010
SS3058	SS3188	S2	2010	173	0	6	0	S2-2010
SS3059	SS3202	S2	2010	173	0	8	0	S2-2010
SS3060	SS3131	S2	2010	173	0	6	0	S2-2010
SS3063	SS3197	S2	2010	173	0	2	0	S2-2010
SS3064	SS3196	S2	2010	173	0	7	0	S2-2010
SS3067	SS3131	S2	2010	173	0	4	0	S2-2010
SS3068	SS3157	S2	2010	173	0	4	0	S2-2010
SS3070	SS3108	S2	2010	173	0	6	0	S2-2010
SS3071	SS3228	S2	2010	173	0	1	0	S2-2010
SS3073	SS3065	S2	2010	173	0	5	0	S2-2010
SS3074	SS3131	S2	2010	173	0	4	0	S2-2010
SS3075	SS3155	S2	2010	173	0	6	0	S2-2010
SS3076	SS3157	S2	2010	173	0	6	0	S2-2010
SS3077	SS3219	S2	2010	173	0	7	0	S2-2010
SS3079	SS3175	S2	2010	173	0	6	0	S2-2010
SS3080	SS3202	S2	2010	173	0	5	0	S2-2010
SS3081	SS3221	S2	2010	173	0	7	0	S2-2010
SS3082	SS3108	S2	2010	173	0	8	0	S2-2010
SS3083	SS3097	S2	2010	173	0	5	0	S2-2010
SS3084	SS3139	S2	2010	173	0	6	0	S2-2010
SS3085	SS3225	S2	2010	173	0	7	0	S2-2010
SS3087	SS3221	S2	2010	173	0	8	0	S2-2010
SS3088	SS3155	S2	2010	173	0	5	0	S2-2010
SS3090	SS3034	S2	2010	173	0	8	0	S2-2010
SS3091	SS3190	S2	2010	173	1	3	0.25	S2-2010
SS3092	SS3225	S2	2010	173	0	4	0	S2-2010
SS3094	SS3198	S2	2010	173	0	5	0	S2-2010
SS3095	SS3221	S2	2010	173	0	8	0	S2-2010
SS3096	SS3069	S2	2010	173	0	7	0	S2-2010
SS3098	SS3029	S2	2010	173	0	7	0	S2-2010
SS3099	SS3202	S2	2010	173	0	5	0	S2-2010
SS3100	SS3034	S2	2010	173	0	4	0	S2-2010
SS3101	SS3108	S2	2010	173	0	8	0	S2-2010
SS3102	SS3209	S2	2010	173	0	5	0	S2-2010
SS3103	SS3197	S2	2010	173	0	5	0	S2-2010
SS3104	SS3196	S2	2010	173	0	7	0	S2-2010
SS3105	SS3198	S2	2010	173	0	6	0	S2-2010
SS3106	SS3190	S2	2010	173	1	5	0.166666666666667	S2-2010
SS3107	SS3061	S2	2010	173	0	6	0	S2-2010
SS3109	SS3164	S2	2010	173	0	4	0	S2-2010
SS3110	SS3215	S2	2010	173	0	8	0	S2-2010
SS3111	SS3164	S2	2010	173	0	7	0	S2-2010
SS3112	SS3188	S2	2010	173	0	7	0	S2-2010
SS3113	SS3089	S2	2010	173	0	6	0	S2-2010
SS3115_R	SS3174_R	S2	2010	173	0	7	0	S2-2010
SS3116	SS3062	S2	2010	173	0	6	0	S2-2010
SS3117	SS3029	S2	2010	173	0	2	0	S2-2010
SS3118	SS3066	S2	2010	173	0	2	0	S2-2010
SS3119_R	SS3174_R	S2	2010	173	0	5	0	S2-2010
SS3120	SS3108	S2	2010	173	0	7	0	S2-2010
SS3121	SS3089	S2	2010	173	0	7	0	S2-2010
SS3124	SS3225	S2	2010	173	0	6	0	S2-2010
SS3125	SS3215	S2	2010	173	0	6	0	S2-2010
SS3126	SS3209	S2	2010	173	0	8	0	S2-2010
SS3127	SS3061	S2	2010	173	0	7	0	S2-2010
SS3128	SS3097	S2	2010	173	0	3	0	S2-2010
SS3129	SS3196	S2	2010	173	0	5	0	S2-2010
SS3130	SS3062	S2	2010	173	0	6	0	S2-2010
SS3132	SS3149	S2	2010	173	0	3	0	S2-2010
SS3133	SS3066	S2	2010	173	0	6	0	S2-2010
SS3134	SS3029	S2	2010	173	0	8	0	S2-2010
SS3135	SS3089	S2	2010	173	0	7	0	S2-2010
SS3136	SS3069	S2	2010	173	0	6	0	S2-2010
SS3137	SS3175	S2	2010	173	0	7	0	S2-2010
SS3138	SS3198	S2	2010	173	0	7	0	S2-2010
SS3140	SS3062	S2	2010	173	0	8	0	S2-2010
SS3141	SS3225	S2	2010	173	0	6	0	S2-2010
SS3142	SS3108	S2	2010	173	0	8	0	S2-2010
SS3143	SS3123	S2	2010	173	0	6	0	S2-2010
SS3144_R	SS3174_R	S2	2010	173	0	6	0	S2-2010
SS3145	SS3139	S2	2010	173	0	7	0	S2-2010
SS3146	SS3065	S2	2010	173	0	6	0	S2-2010
SS3147	SS3065	S2	2010	173	0	7	0	S2-2010
SS3148	SS3215	S2	2010	173	0	6	0	S2-2010
SS3150	SS3065	S2	2010	173	0	5	0	S2-2010
SS3151	SS3149	S2	2010	173	0	7	0	S2-2010
SS3152	SS3225	S2	2010	173	0	7	0	S2-2010
SS3153	SS3066	S2	2010	173	0	4	0	S2-2010
SS3154	SS3069	S2	2010	173	0	6	0	S2-2010
SS3156	SS3228	S2	2010	173	0	7	0	S2-2010
SS3158	SS3196	S2	2010	173	0	4	0	S2-2010
SS3159	SS3157	S2	2010	173	0	6	0	S2-2010
SS3160	SS3029	S2	2010	173	0	7	0	S2-2010
SS3161	SS3066	S2	2010	173	0	7	0	S2-2010
SS3162	SS3149	S2	2010	173	0	8	0	S2-2010
SS3163	SS3093	S2	2010	173	0	5	0	S2-2010
SS3165	SS3190	S2	2010	173	0	6	0	S2-2010
SS3167	SS3190	S2	2010	173	0	5	0	S2-2010
SS3168	SS3228	S2	2010	173	0	5	0	S2-2010
SS3169	SS3139	S2	2010	173	0	7	0	S2-2010
SS3170	SS3221	S2	2010	173	0	8	0	S2-2010
SS3171	SS3061	S2	2010	173	0	4	0	S2-2010
SS3172	SS3155	S2	2010	173	0	2	0	S2-2010
SS3173	SS3123	S2	2010	173	0	7	0	S2-2010
SS3176	SS3062	S2	2010	173	0	8	0	S2-2010
SS3177	SS3219	S2	2010	173	0	8	0	S2-2010
SS3178	SS3029	S2	2010	173	0	8	0	S2-2010
SS3179	SS3198	S2	2010	173	0	8	0	S2-2010
SS3180	SS3069	S2	2010	173	0	7	0	S2-2010
SS3181	SS3198	S2	2010	173	0	6	0	S2-2010
SS3182	SS3228	S2	2010	173	0	8	0	S2-2010
SS3183_R	SS3174_R	S2	2010	173	0	6	0	S2-2010
SS3185	SS3215	S2	2010	173	0	8	0	S2-2010
SS3186	SS3209	S2	2010	173	0	5	0	S2-2010
SS3187	SS3228	S2	2010	173	0	6	0	S2-2010
SS3191	SS3219	S2	2010	173	0	7	0	S2-2010
SS3192	SS3215	S2	2010	173	0	7	0	S2-2010
SS3193	SS3219	S2	2010	173	0	5	0	S2-2010
SS3194	SS3155	S2	2010	173	0	4	0	S2-2010
SS3195	SS3061	S2	2010	173	0	8	0	S2-2010
SS3199	SS3123	S2	2010	173	0	6	0	S2-2010
SS3201	SS3197	S2	2010	173	0	4	0	S2-2010
SS3203	SS3097	S2	2010	173	0	7	0	S2-2010
SS3204	SS3097	S2	2010	173	0	5	0	S2-2010
SS3205	SS3219	S2	2010	173	0	6	0	S2-2010
SS3206	SS3065	S2	2010	173	0	7	0	S2-2010
SS3208	SS3123	S2	2010	173	0	4	0	S2-2010
SS3210	SS3209	S2	2010	173	0	7	0	S2-2010
SS3211	SS3123	S2	2010	173	0	8	0	S2-2010
SS3212	SS3155	S2	2010	173	0	6	0	S2-2010
SS3214	SS3157	S2	2010	173	0	5	0	S2-2010
SS3216	SS3139	S2	2010	173	0	3	0	S2-2010
SS3217	SS3093	S2	2010	173	0	4	0	S2-2010
SS3218	SS3093	S2	2010	173	0	6	0	S2-2010
SS3220	SS3157	S2	2010	173	0	6	0	S2-2010
SS3222	SS3188	S2	2010	173	0	8	0	S2-2010
SS3223	SS3089	S2	2010	173	0	5	0	S2-2010
SS3224	SS3164	S2	2010	173	0	7	0	S2-2010
SS3226	SS3202	S2	2010	173	0	4	0	S2-2010
SS3227	SS3034	S2	2010	173	0	8	0	S2-2010
SS3229	SS3175	S2	2010	173	0	5	0	S2-2010
SS3230	SS3164	S2	2010	173	0	7	0	S2-2010
SS3231	SS3097	S2	2010	173	0	2	0	S2-2010
SS3312	SS3499	C1	2010	173	0	7	0	C1-2010
SS3313_R	SS3464_R	C1	2010	173	0	7	0	C1-2010
SS3314	SS3441	C1	2010	173	0	7	0	C1-2010
SS3316	SS3380	C1	2010	173	0	6	0	C1-2010
SS3317	SS3325	C1	2010	173	0	7	0	C1-2010
SS3319	SS3401	C1	2010	173	0	6	0	C1-2010
SS3320	SS3357	C1	2010	173	0	6	0	C1-2010
SS3323	SS3315	C1	2010	173	0	6	0	C1-2010
SS3326	SS3387	C1	2010	173	0	5	0	C1-2010
SS3328	SS3357	C1	2010	173	0	7	0	C1-2010
SS3329	SS3322	C1	2010	173	0	6	0	C1-2010
SS3330	SS3318	C1	2010	173	0	5	0	C1-2010
SS3333_R	SS3331_R	C1	2010	173	0	5	0	C1-2010
SS3335	SS3368	C1	2010	173	0	7	0	C1-2010
SS3336	SS3337	C1	2010	173	0	6	0	C1-2010
SS3339	SS3321	C1	2010	173	0	6	0	C1-2010
SS3340	SS3495	C1	2010	173	0	8	0	C1-2010
SS3341	SS3321	C1	2010	173	0	6	0	C1-2010
SS3342	SS3371	C1	2010	173	0	7	0	C1-2010
SS3343	SS3504	C1	2010	173	0	6	0	C1-2010
SS3345	SS3321	C1	2010	173	0	7	0	C1-2010
SS3346	SS3471	C1	2010	173	0	6	0	C1-2010
SS3347	SS3471	C1	2010	173	1	5	0.166666666666667	C1-2010
SS3348	SS3315	C1	2010	173	0	6	0	C1-2010
SS3349	SS3471	C1	2010	173	2	4	0.333333333333333	C1-2010
SS3350	SS3325	C1	2010	173	0	7	0	C1-2010
SS3351	SS3368	C1	2010	173	0	5	0	C1-2010
SS3352	SS3424	C1	2010	173	0	7	0	C1-2010
SS3353	SS3315	C1	2010	173	0	6	0	C1-2010
SS3354	SS3495	C1	2010	173	0	7	0	C1-2010
SS3355	SS3371	C1	2010	173	0	7	0	C1-2010
SS3359_R	SS3464_R	C1	2010	173	0	6	0	C1-2010
SS3361	SS3357	C1	2010	173	0	6	0	C1-2010
SS3362	SS3387	C1	2010	173	0	6	0	C1-2010
SS3364	SS3437	C1	2010	173	0	4	0	C1-2010
SS3365_R	SS3511_R	C1	2010	173	0	6	0	C1-2010
SS3366	SS3501	C1	2010	173	0	6	0	C1-2010
SS3367	SS3504	C1	2010	173	0	6	0	C1-2010
SS3369	SS3425	C1	2010	173	0	7	0	C1-2010
SS3370_R	SS3331_R	C1	2010	173	0	8	0	C1-2010
SS3373_R	SS3331_R	C1	2010	173	0	8	0	C1-2010
SS3374	SS3441	C1	2010	173	0	4	0	C1-2010
SS3375	SS3441	C1	2010	173	0	5	0	C1-2010
SS3376	SS3387	C1	2010	173	0	7	0	C1-2010
SS3377	SS3454	C1	2010	173	0	6	0	C1-2010
SS3378	SS3397	C1	2010	173	0	8	0	C1-2010
SS3381	SS3315	C1	2010	173	0	6	0	C1-2010
SS3382	SS3424	C1	2010	173	0	3	0	C1-2010
SS3383	SS3441	C1	2010	173	0	8	0	C1-2010
SS3384	SS3318	C1	2010	173	0	5	0	C1-2010
SS3388	SS3315	C1	2010	173	0	6	0	C1-2010
SS3389	SS3357	C1	2010	173	0	6	0	C1-2010
SS3390	SS3322	C1	2010	173	0	7	0	C1-2010
SS3391	SS3504	C1	2010	173	0	6	0	C1-2010
SS3393	SS3380	C1	2010	173	0	6	0	C1-2010
SS3395	SS3402	C1	2010	173	0	8	0	C1-2010
SS3396	SS3501	C1	2010	173	0	7	0	C1-2010
SS3398	SS3321	C1	2010	173	0	7	0	C1-2010
SS3400_R	SS3464_R	C1	2010	173	0	7	0	C1-2010
SS3403	SS3325	C1	2010	173	0	6	0	C1-2010
SS3404	SS3371	C1	2010	173	0	6	0	C1-2010
SS3407_R	SS3331_R	C1	2010	173	0	3	0	C1-2010
SS3411	SS3368	C1	2010	173	0	6	0	C1-2010
SS3412	SS3425	C1	2010	173	0	6	0	C1-2010
SS3413	SS3437	C1	2010	173	0	7	0	C1-2010
SS3414	SS3501	C1	2010	173	0	6	0	C1-2010
SS3415	SS3321	C1	2010	173	0	7	0	C1-2010
[truncated: 18,379 more rows]
