# Supplementary material for: Phenological Variation and Evolution Across Space and Time in the Scarlet Monkeyflower (Erythranthe cardinalis)
Source: Ecol Evol. 2025 Dec 19;15(12):e72752. doi: 10.1002/ece3.72752 (PMC12717473; doi:10.1002/ece3.72752)
Supplement: Supplementary file 2 — Data S2. 3_final_code_jw [file ECE3-15-e72752-s001.Rmd]

---
title: "final_code_jw"
output: html_document
date: "2025-02-28"
---

```{r setup, include=FALSE}
library(mgcv)
library(dplyr)
library(ggplot2)
library(MCMCglmm)
library(coda)
library(fdapace)

#base flowering data = prunpropo.csv
#base rhizome data = rhizomes.csv
#base height data = stems.csv

# Year, Population, PopYear, and Sire_ID are always factors


```

### GAM and phenological metrics

```{r}
## Create GAM dataframe
# Order populations north to south
prunpropo <- prunpropo %>%
  mutate(Population = factor(Population, levels = c("N1", "N2", "C1", "C2", "S1", "S2")))

# Define the full sequence of days to interpolate over (e.g., 1 to 249)
full_days <- seq(min(prunpropo$Day), max(prunpropo$Day), by = 1)

# Fit the GAM model and predict for each day in the full sequence
full_gam <- prunpropo %>%
  group_by(Dam_ID, Sire_ID, Population, Year) %>%
  do({
    # Fit the GAM model
    gam_model <- gam(cbind(count_F, count_nonF) ~ s(Day, bs = "cs"), 
                     family = binomial(link = "logit"), 
                     data = .)
    
    # Predict logit-smoothed values for each day in the full sequence
    data.frame(
      Day = full_days,
      logit_smoothed = predict(gam_model, newdata = data.frame(Day = full_days), type = "response"),
      Dam_ID = .$Dam_ID[1], # Keep the grouping variables
      Sire_ID = .$Sire_ID[1],
      Population = .$Population[1],
      Year = .$Year[1]
    )
  }) %>%
  ungroup()


```

```{r}
## Plot sample flowering curves for a single dam (full-sib family)
# Filter for Dam_ID COT1 in both datasets
df_raw <- prunpropo[prunpropo$Dam_ID == "COT1", c("Day", "proportion")]
df_gam <- full_gam[full_gam$Dam_ID == "COT1", c("Day", "logit_smoothed")]

# Plot raw and GAM curves together
ggplot() +
  geom_line(data = df_raw, aes(x = Day, y = proportion, color = "Raw"), size = 1) +  
  geom_point(data = df_raw, aes(x = Day, y = proportion, color = "Raw"), size = 2) +  
  geom_line(data = df_gam, aes(x = Day, y = logit_smoothed, color = "GAM"), size = 1, linetype = "dashed") +  
  labs(x = "Day of Year", y = "Proportion Flowering", title = "Raw and GAM-Transformed Flowering Curve for Dam_ID COT1") +
  scale_color_manual(name = "Legend", values = c("Raw" = "black", "GAM" = "red")) +
  theme_minimal() +
  theme(
    plot.title = element_text(size = 16, face = "bold"),
    axis.title = element_text(size = 14, face = "bold"),
    axis.text = element_text(size = 12),
    legend.title = element_text(size = 14, face = "bold"),
    legend.text = element_text(size = 12)
  )


```

```{r}
## Plot curves for all dams across all populations
# Create the 12-paneled figure
ggplot(full_gam, aes(x = Day, y = logit_smoothed, color = Population)) +
  geom_line(aes(y = logit_smoothed, group = Dam_ID, linetype = factor(Year)), alpha = 0.6) +
  scale_linetype_manual(values = c("solid", "dashed")) + # Solid for 2010, dashed for 2017
  #scale_color_viridis_d() + # Colorblind-friendly palette
  scale_color_manual(values = c("N1" = "darkgreen", "N2" = "blue", 
                                 "C2" = "purple", "C1" = "pink", 
                                 "S2" = "darkred", "S1" = "darkorange")) +
  labs(
    title = "Proportions of Each Dam_ID in Flower",
    x = "Day of Year",
    y = "Proportion Flowering",
    color = "Population",
    linetype = "Year"
  ) +
  theme_minimal() +
  theme(
    plot.title = element_text(size = 16, face = "bold"),    # Title font size and style
    axis.title = element_text(size = 14, face = "bold"),    # Axis titles font size and style
    axis.text = element_text(size = 12),                     # Axis text (tick labels) font size
    legend.title = element_text(size = 14, face = "bold"),   # Legend title font size and style
    legend.text = element_text(size = 12)                    # Legend text font size
  ) +
  coord_cartesian(ylim = c(0, 1)) + # Ensure y values stay between 0 and 1
  facet_grid(Population ~ Year) # Create a grid of panels with 6 rows (Population) and 2 columns (Year)


```

```{r}
### Extract AUC-based phenological metrics ## Execute in one chunk
library(dplyr)
library(pracma)  # for trapz (trapezoidal numerical integration)

# Ensure factors are set properly
test_gam <- full_gam %>%
  mutate(
    Dam_ID = as.factor(Dam_ID),
    Sire_ID = as.factor(Sire_ID),
    Population = as.factor(Population),
    Year = as.factor(Year)
  )

# Define function to find AUC-based thresholds
find_auc_days <- function(df) {
  df <- df[order(df$Day), ]  # ensure sorted by day

  # Calculate cumulative AUC using trapezoidal integration
  cumulative_auc <- cumtrapz(df$Day, df$logit_smoothed)

  # Normalize cumulative AUC to 0–1 scale
  auc_norm <- cumulative_auc / max(cumulative_auc)

  # Store in df for convenience
  df$auc_norm <- auc_norm

  # Define target percentiles
  thresholds <- c(0.05, 0.25, 0.50, 0.75, 0.95)

  # Function to find interpolated day where auc_norm crosses each threshold
  get_day_at_threshold <- function(thresh) {
    # Find first segment crossing the threshold
    idx <- which(diff(auc_norm >= thresh) != 0)
    if (length(idx) == 0) return(NA)
    i <- idx[1]

    # Linear interpolation between two points
    x1 <- df$Day[i]
    x2 <- df$Day[i + 1]
    y1 <- auc_norm[i]
    y2 <- auc_norm[i + 1]
    day_interp <- x1 + (thresh - y1) * (x2 - x1) / (y2 - y1)
    return(day_interp)
  }

  # Calculate days for each threshold
  days <- sapply(thresholds, get_day_at_threshold)

  # Return as a one-row tibble
  tibble(
    day_5_auc = days[1],
    day_25_auc = days[2],
    day_50_auc = days[3],
    day_75_auc = days[4],
    day_95_auc = days[5]
  )
}

# Apply to each curve (each Dam_ID × Sire_ID × Population × Year)
testmetricdays <- test_gam %>%
  group_by(Dam_ID, Sire_ID, Population, Year) %>%
  do(find_auc_days(.)) %>%
  ungroup()

# View output
testmetricdays


```

```{r}
## lmer and emmeans for phenological metrics
# Ensure factors are factors
testmetricdays$Population <- factor(testmetricdays$Population, levels = c("S1", "S2", "C1", "C2", "N1", "N2"))
testmetricdays$Year <- factor(testmetricdays$Year, levels = c("2017", "2010"))
testmetricdays$Dam_ID <- as.factor(testmetricdays$Dam_ID)
testmetricdays$Sire_ID <- as.factor(testmetricdays$Sire_ID)

# Fit models
mod_5  <- lmer(day_5_auc  ~ Population * Year + (1|Sire_ID), data = testmetricdays)
mod_25 <- lmer(day_25_auc ~ Population * Year + (1|Sire_ID), data = testmetricdays)
mod_50 <- lmer(day_50_auc ~ Population * Year + (1|Sire_ID), data = testmetricdays)
mod_75 <- lmer(day_75_auc ~ Population * Year + (1|Sire_ID), data = testmetricdays)
mod_95 <- lmer(day_95_auc ~ Population * Year + (1|Sire_ID), data = testmetricdays)

### table for metric summary statistics

library(lme4)
library(lmerTest)
library(MuMIn)
library(dplyr)
library(tidyr)
library(gt)


# --- List of metrics and their models ---
metrics <- c("day_5_auc", "day_25_auc", "day_50_auc", "day_75_auc", "day_95_auc")

# Assuming models are named mod_5, mod_25, etc.
models <- list(
  day_5_auc  = mod_5,
  day_25_auc = mod_25,
  day_50_auc = mod_50,
  day_75_auc = mod_75,
  day_95_auc = mod_95
)

# --- Build table ---
table_long <- purrr::map_df(metrics, function(metric_name) {
  
  mod <- models[[metric_name]]
  
  # --- Random effects ---
  varcomp <- as.data.frame(VarCorr(mod))
  r2 <- r.squaredGLMM(mod)
  
  random_rows <- tibble(
    Metric = metric_name,
    Effect = c("Sire_ID", "Residual"),
    Variance = c(varcomp$vcov[varcomp$grp=="Sire_ID"],
                 varcomp$vcov[varcomp$grp=="Residual"]
                 ),
    SD = c(varcomp$sdcor[varcomp$grp=="Sire_ID"],
           varcomp$sdcor[varcomp$grp=="Residual"]
           ),
    Marginal_R2 = c(r2[1], NA),
    Conditional_R2 = c(r2[2], NA),
    Sum_Sq = NA,
    Mean_Sq = NA,
    NumDF = NA,
    DenDF = NA,
    F_value = NA,
    p_value = NA
  )
  
  # --- Fixed effects ---
  anova_fixed <- anova(mod)
  fixed_rows <- tibble(
    Metric = metric_name,
    Effect = rownames(anova_fixed),
    Variance = NA,
    SD = NA,
    Marginal_R2 = NA,
    Conditional_R2 = NA,
    Sum_Sq = anova_fixed$`Sum Sq`,
    Mean_Sq = anova_fixed$`Mean Sq`,
    NumDF = anova_fixed$NumDF,
    DenDF = anova_fixed$DenDF,
    F_value = anova_fixed$`F value`,
    p_value = anova_fixed$`Pr(>F)`
  )
  
  # Combine random and fixed rows
  bind_rows(random_rows, fixed_rows)
})

# Optional: Round numeric columns for readability
table_long <- table_long %>%
  mutate(across(where(is.numeric), ~round(., 3)))

# Mapping original metric names to descriptive labels
metric_labels <- c(
  day_5_auc  = "Season Start",
  day_25_auc = "Peak Start",
  day_50_auc = "Peak Center",
  day_75_auc = "Peak End",
  day_95_auc = "Season End"
)

# Apply the labels to the long table
table_long <- table_long %>%
  mutate(Metric = metric_labels[Metric])


# Format as gt table
table_long_gt <- table_long %>%
  gt() %>%
  tab_header(
    title = md(""),
    subtitle = md("")
  ) %>%
  fmt_missing(everything(), missing_text = "—") %>%
  cols_label(
    Metric = md("**Metric**"),
    Effect = md("**Effect**"),
    Variance = md("**Variance**"),
    SD = md("**SD**"),
    Marginal_R2 = md("**Marginal R²**"),
    Conditional_R2 = md("**Conditional R²**"),
    Sum_Sq = md("**Sum Sq**"),
    Mean_Sq = md("**Mean Sq**"),
    NumDF = md("**NumDF**"),
    DenDF = md("**DenDF**"),
    F_value = md("**F**"),
    p_value = md("**p-value**")
  ) 

# Get the first row of each metric block
first_rows <- table_long %>%
  mutate(row_id = row_number()) %>%
  group_by(Metric) %>%
  slice_head(n = 1) %>%
  pull(row_id)

# Apply bolding in gt
table_long_gt <- table_long_gt %>%
  tab_style(
    style = cell_text(weight = "bold"),
    locations = cells_body(
      columns = "Metric",
      rows = first_rows
    )
  )


# Display table
table_long_gt

```
```{r}
## Pairwise comparison of metrics
library(emmeans)
library(dplyr)
library(gt)
library(purrr)

# --- Define models and metric labels ---
models <- list(
  "Season Start" = mod_5,
  "Peak Center"  = mod_50,
  "Season End"   = mod_95
)

# --- Extract and format pairwise Year comparisons --- #
extract_year_comparisons <- function(model, metric_name) {
  emm <- emmeans(model, ~ Year | Population)
  pairs_summary <- summary(pairs(emm), infer = TRUE)
  
  # Holm-adjusted p-values
  pairs_summary$p.value.holm <- p.adjust(pairs_summary$p.value, method = "holm")
  
  # Format into tibble
  pairs_summary %>%
    as_tibble() %>%
    mutate(
      Metric = metric_name,
      Estimate = round(estimate, 3),
      SE = round(SE, 3),
      df = round(df, 3),
      t_ratio = round(t.ratio, 3),
      p_value = round(p.value, 3),
      p_value_holm = round(p.value.holm, 3),
      CI = sprintf("%.3f : %.3f", lower.CL, upper.CL)
    ) %>%
    select(Metric, Population, Estimate, SE, df, t_ratio, p_value, p_value_holm, CI)
}

# --- Apply function to each model and combine --- #
table_emm <- purrr::map_df(names(models), function(metric_name) {
  extract_year_comparisons(models[[metric_name]], metric_name)
})

# --- Round and order columns --- #
table_emm <- table_emm %>%
  mutate(across(where(is.numeric), ~round(., 3))) %>%
  arrange(factor(Metric, levels = c("Season Start", "Peak Center", "Season End")))

# --- Build gt table --- #
table_emm_gt <- table_emm %>%
  gt() %>%
  tab_header(
    title = md("**Table X. Pairwise comparisons of 2010 vs 2017 within each Population**"),
    subtitle = md("Estimated differences (2017 − 2010) for three flowering metrics, with Holm-adjusted p-values and 95% confidence intervals.")
  ) %>%
  fmt_missing(everything(), missing_text = "—") %>%
  cols_label(
    Metric = md("**Metric**"),
    Population = md("**Population**"),
    Estimate = md("**Estimate (2017–2010)**"),
    SE = md("**SE**"),
    df = md("**df**"),
    t_ratio = md("**t-ratio**"),
    p_value = md("**p-value**"),
    p_value_holm = md("**p-value (Holm)**"),
    CI = md("**95% CI (Lower : Upper)**")
  )

# --- Bold first row of each metric block --- #
first_rows <- table_emm %>%
  mutate(row_id = row_number()) %>%
  group_by(Metric) %>%
  slice_head(n = 1) %>%
  pull(row_id)

table_emm_gt <- table_emm_gt %>%
  tab_style(
    style = cell_text(weight = "bold"),
    locations = cells_body(
      columns = "Metric",
      rows = first_rows
    )
  )

# --- Display table --- #
table_emm_gt


```


```{r}
## Boxplots for phenological metrics
library(ggplot2)
library(dplyr)
library(tidyr)

# Reshape data into long format
long_df <- testmetricdays %>%
  pivot_longer(
    cols = c(day_5_auc, day_25_auc, day_50_auc, day_75_auc, day_95_auc),
    names_to = "Variable",
    values_to = "AUC"
  ) %>%
  mutate(
    Variable = factor(Variable, levels = c("day_5_auc", "day_25_auc", "day_50_auc", "day_75_auc", "day_95_auc"),
                      labels = c("Season Start (5% AUC)", "Peak Start (25% AUC)", "Peak Center (50% AUC)", "Peak End (75% AUC)", "Season End (95% AUC)"))
  )

# Compute means and SEs for each Population, Year, and Variable
summary_df <- long_df %>%
  group_by(Population, Year, Variable) %>%
  summarise(
    mean_auc = mean(AUC, na.rm = TRUE),
    se_auc = sd(AUC, na.rm = TRUE)/sqrt(n()),
    .groups = "drop"
  )

# Plot: 4 panels (one per variable)
ggplot(summary_df, aes(x = Population, y = mean_auc, color = as.factor(Year), group = Year)) +
  geom_point(position = position_dodge(width = 0.3), size = 3) +
  geom_errorbar(aes(ymin = mean_auc - se_auc, ymax = mean_auc + se_auc),
                position = position_dodge(width = 0.3), width = 0.2) +
  geom_line(position = position_dodge(width = 0.3)) +
  facet_wrap(~ Variable, ncol = 2, scales = "free_y") +
  scale_color_manual(values = c("2010" = "blue", "2017" = "orange")) +
  labs(
    x = "Population",
    y = "Day",
    color = "Year"
  ) +
  theme_classic(base_size = 12) +
  theme(
    strip.background = element_rect(fill = "gray90"),
    strip.text = element_text(face = "bold"),
    plot.title = element_text(size = 16, face = "bold"),    # Title font size and style
    axis.title = element_text(size = 14, face = "bold"),    # Axis titles font size and style
    axis.text = element_text(size = 12),                     # Axis text (tick labels) font size
    legend.title = element_text(size = 14, face = "bold"),   # Legend title font size and style
    legend.text = element_text(size = 12)                    # Legend text font size
  )

```

### Functional Principal Components Analysis

```{r}
## Execute FPCA
#combine Pop and Year
prunpropo$PopYear <- paste(prunpropo$Population, prunpropo$Year, sep = "-")

#remove Population, Year, count_F, count_non_F, and rename df
fpca_prunpropo <- prunpropo[, -c(3, 4, 6, 7)]

# Prepare lists of days and flowering proportions for each seed family (Dam_ID)
Ly <- fpca_prunpropo %>%
  group_by(Dam_ID) %>%
  summarize(Proportion_List = list(proportion)) %>%
  pull(Proportion_List)

Lt <- fpca_prunpropo %>%
  group_by(Dam_ID) %>%
  summarize(Day_List = list(Day)) %>%
  pull(Day_List)

# Run FPCA using PACE
fpca_prun_result <- FPCA(Ly = Ly, Lt = Lt, optns = list(dataType = 'Sparse', methodSelectK = 2, FVEthreshold = 0.99))

# View the results
summary(fpca_prun_result)

```

```{r}
## Extract FPCA summary statistics
# Extract FPCA scores
pc_scores <- fpca_prun_result$xiEst

# Extract days
unique_days <- prunpropo %>%
  distinct(Day) %>%
  pull(Day)

# Extract the necessary components from the FPCA result
mu <- fpca_prun_result$mu        # Mean function
phi1 <- fpca_prun_result$phi[, 1]  # First principal component (eigenfunction)
phi2 <- fpca_prun_result$phi[, 2]  # Second principal component (eigenfunction)

# Define the grid of time points used in FPCA
# Assuming unique_days is the set of actual days from your data
grid_time_points <- seq(from = min(unique_days), to = max(unique_days), length.out = 51)

# Interpolate mu and phi1 to match the actual time points used in your data
interpolated_mu <- approx(grid_time_points, mu, xout = unique_days)$y
interpolated_phi1 <- approx(grid_time_points, phi1, xout = unique_days)$y
interpolated_phi2 <- approx(grid_time_points, phi2, xout = unique_days)$y

```

```{r}
## Create figure for PC1 vs mean (add and subtract twice the square root of the principal component variance to the mean function)
## Execute in one chunk!
# Plot the mean curve
plot(unique_days, interpolated_mu, type = 'l', col = 'black', lwd = 2, 
     xlab = 'Day', ylab = 'Proportion Flowering',
     main = 'Mean Curve with 1st Principal Component')

# Add the mean + PC1 line
lines(unique_days, interpolated_mu + pc_multiplier * interpolated_phi1, col = 'red', lwd = 2, lty = 2)  # +PC1

# Add the mean - PC1 line
lines(unique_days, interpolated_mu - pc_multiplier * interpolated_phi1, col = 'blue', lwd = 2, lty = 2)  # -PC1

# Add a legend
legend("topleft", legend = c("Mean Curve", "+PC1", "-PC1"),
       col = c("black", "red", "blue"), lty = c(1, 2, 2), lwd = 2, cex = 0.8)

```

```{r}
## Create figure for PC2 vs mean (add and subtract twice the square root of the principal component variance to the mean function)
## Execute in one chunk!
# Plot the mean curve
plot(unique_days, interpolated_mu, type = 'l', col = 'black', lwd = 2, 
     xlab = 'Day', ylab = 'Proportion Flowering',
     main = 'Mean Curve with 2nd Principal Component')

# Add the mean + PC2 line
lines(unique_days, interpolated_mu + pc_multiplier * interpolated_phi2, col = 'red', lwd = 2, lty = 2)  # +PC2

# Add the mean - PC2 line
lines(unique_days, interpolated_mu - pc_multiplier * interpolated_phi2, col = 'blue', lwd = 2, lty = 2)  # -PC2

# Add a legend
legend("topleft", legend = c("Mean", "+PC2", "-PC2"),
       col = c("black", "red", "blue"), lty = c(1, 2, 2), lwd = 2, cex = 0.8)

```

```{r}
## Plot complete FPCA data, averaged by Sire to reduce noise

# 1. Calculate centroids for each PopYear
popyear_centroids <- fpca_data %>%
  group_by(PopYear) %>%
  summarize(
    centroid_PC1 = mean(PC1, na.rm = TRUE),
    centroid_PC2 = mean(PC2, na.rm = TRUE)
  ) %>%
  mutate(Population = sub("-.*", "", PopYear))  # Extract only the Population name

# 2. Calculate the average position of each Sire_ID (the average of all Dams in that Sire_ID)
sire_positions <- fpca_data %>%
  group_by(Sire_ID, PopYear) %>%
  summarize(
    sire_PC1 = mean(PC1, na.rm = TRUE),
    sire_PC2 = mean(PC2, na.rm = TRUE)
  )

# 3. Merge the centroid data with the sire positions
sire_centroids_plot_data <- sire_positions %>%
  left_join(popyear_centroids, by = "PopYear")

# 4. Plot the lines from each Sire_ID to the corresponding centroid for that PopYear
ggplot(sire_centroids_plot_data, aes(x = sire_PC1, y = sire_PC2)) +
  geom_segment(aes(xend = centroid_PC1, yend = centroid_PC2, color = PopYear)) +
  geom_point(data = popyear_centroids, aes(x = centroid_PC1, y = centroid_PC2, shape = PopYear), 
             color = "black", size = 4, show.legend = FALSE) +  # Black centroid points or triangles
  geom_text(data = popyear_centroids, aes(x = centroid_PC1, y = centroid_PC2, label = Population), color = "black", vjust = -0.65, hjust = 1, size = 6) +  # Black centroid labels
  scale_shape_manual(values = c("S2-2017" = 17, "C2-2017" = 17, "C1-2017" = 17, 
                                "S1-2017" = 17, "N2-2017" = 17, "N1-2017" = 17, 
                                "S2-2010" = 16, "C2-2010" = 16, "C1-2010" = 16, 
                                "S1-2010" = 16, "N2-2010" = 16, "N1-2010" = 16),
  breaks = c("N2-2017", "N2-2010", "N1-2017", "N1-2010",
             "C2-2017", "C2-2010", "C1-2017", "C1-2010",
             "S2-2017", "S2-2010", "S1-2017", "S1-2010")) +  # 17 for triangles (2017), 16 for points (2010)
  scale_color_manual(values = c("S2-2010" = "darkred", "S2-2017" = "red",
                                "S1-2010" = "darkorange", "S1-2017" = "orange",
                                "C2-2010" = "purple", "C2-2017" = "mediumpurple",
                                "C1-2010" = "deeppink", "C1-2017" = "lightpink",
                                "N2-2010" = "blue", "N2-2017" = "lightblue",
                                "N1-2010" = "darkgreen", "N1-2017" = "green"),
  breaks = c("N2-2017", "N2-2010", "N1-2017", "N1-2010",
             "C2-2017", "C2-2010", "C1-2017", "C1-2010",
             "S2-2017", "S2-2010", "S1-2017", "S1-2010")) +  # Custom colors for 2010 (darker) and 2017 (lighter)
  theme_minimal() +
  labs(title = "FPCA Spiderplot by Sire", x = "PC1 (58.3%)", y = "PC2 (32.4%)") +
  theme(
    legend.position = "right",
    plot.title = element_text(size = 16, face = "bold"),    # Title font size and style
    axis.title = element_text(size = 14, face = "bold"),    # Axis titles font size and style
    axis.text = element_text(size = 12),                     # Axis text (tick labels) font size
    legend.title = element_text(size = 14, face = "bold"),   # Legend title font size and style
    legend.text = element_text(size = 12)                    # Legend text font size
  )


```
```{r}
## MANOVA for PC scores
manova_model <- manova(cbind(PC1, PC2) ~ Year + Population + Sire_ID, data = fpca_data)
summary(manova_model)

## Optional pairwise perm.anova
# Create combined factor
#pairs <- interaction(fpca_data$Population, fpca_data$Year, sep = "-")

# Run pairwise permutational MANOVA
#results <- pairwise.perm.manova(
#  resp = fpca_data[, c("PC1", "PC2")],  # dependent variables
#  fact = pairs,             # grouping factor
#  test = "Pillai",                      # multivariate test statistic
#  nperm = 999,
#  F = TRUE,
#  R2 = TRUE
#)

```

```{r}
## lmer summary stats for PC scores
# fit models
mod_PC1 <- lmer(PC1 ~ Population * Year + (1|Sire_ID), data = fpca_data)
mod_PC2 <- lmer(PC2 ~ Population * Year + (1|Sire_ID), data = fpca_data)

library(lme4)
library(lmerTest)
library(MuMIn)
library(dplyr)
library(tidyr)
library(gt)


# --- List of metrics and their models ---
metrics <- c("PC1", "PC2")

# Assuming models are named mod_PC1 and mod_PC2
models <- list(
  PC1  = mod_PC1,
  PC2 = mod_PC2
)

# --- Build table ---
table_long <- purrr::map_df(metrics, function(metric_name) {
  
  mod <- models[[metric_name]]
  
  # --- Random effects ---
  varcomp <- as.data.frame(VarCorr(mod))
  r2 <- r.squaredGLMM(mod)
  
  random_rows <- tibble(
    Metric = metric_name,
    Effect = c("Sire_ID", "Residual"),
    Variance = c(varcomp$vcov[varcomp$grp=="Sire_ID"],
                 varcomp$vcov[varcomp$grp=="Residual"]
                 ),
    SD = c(varcomp$sdcor[varcomp$grp=="Sire_ID"],
           varcomp$sdcor[varcomp$grp=="Residual"]
           ),
    Marginal_R2 = c(r2[1], NA),
    Conditional_R2 = c(r2[2], NA),
    Sum_Sq = NA,
    Mean_Sq = NA,
    NumDF = NA,
    DenDF = NA,
    F_value = NA,
    p_value = NA
  )
  
  # --- Fixed effects ---
  anova_fixed <- anova(mod)
  fixed_rows <- tibble(
    Metric = metric_name,
    Effect = rownames(anova_fixed),
    Variance = NA,
    SD = NA,
    Marginal_R2 = NA,
    Conditional_R2 = NA,
    Sum_Sq = anova_fixed$`Sum Sq`,
    Mean_Sq = anova_fixed$`Mean Sq`,
    NumDF = anova_fixed$NumDF,
    DenDF = anova_fixed$DenDF,
    F_value = anova_fixed$`F value`,
    p_value = anova_fixed$`Pr(>F)`
  )
  
  # Combine random and fixed rows
  bind_rows(random_rows, fixed_rows)
})

# Optional: Round numeric columns for readability
table_long <- table_long %>%
  mutate(across(where(is.numeric), ~round(., 3)))

# Mapping original metric names to descriptive labels
metric_labels <- c(
  PC1  = "PC1",
  PC2 = "PC2"
)

# Apply the labels to the long table
table_long <- table_long %>%
  mutate(Metric = metric_labels[Metric])


# Format as gt table
table_PC_stat <- table_long %>%
  gt() %>%
  tab_header(
    title = md("**Table X. Summary Statistics for Principal Components**"),
    subtitle = md("Random effects: Variance, SD, Marginal & Conditional R². Fixed effects: Sum Sq, Mean Sq, NumDF, DenDF, F, p-value.")
  ) %>%
  fmt_missing(everything(), missing_text = "—") %>%
  cols_label(
    Metric = md("**Principal Component**"),
    Effect = md("**Effect**"),
    Variance = md("**Variance**"),
    SD = md("**SD**"),
    Marginal_R2 = md("**Marginal R²**"),
    Conditional_R2 = md("**Conditional R²**"),
    Sum_Sq = md("**Sum Sq**"),
    Mean_Sq = md("**Mean Sq**"),
    NumDF = md("**NumDF**"),
    DenDF = md("**DenDF**"),
    F_value = md("**F**"),
    p_value = md("**p-value**")
  ) 

# Get the first row of each metric block
first_rows <- table_long %>%
  mutate(row_id = row_number()) %>%
  group_by(Metric) %>%
  slice_head(n = 1) %>%
  pull(row_id)

# Apply bolding in gt
table_PC_stat <- table_PC_stat %>%
  tab_style(
    style = cell_text(weight = "bold"),
    locations = cells_body(
      columns = "Metric",
      rows = first_rows
    )
  )


# Display table
table_PC_stat

```

### Additive Genetic Variance and Narrow Sense Heritability for phenological metrics and PC scores

```{r}
###complete testmetricdays loop with heidel diag test (for FPCs, replace relevant objects and change nu -> 0.01)

# Convert dataframe to ensure factors are properly set
testmetricdays <- as.data.frame(testmetricdays)
testmetricdays$Sire_ID <- as.factor(testmetricdays$Sire_ID)

# Define populations and traits to iterate over
populations <- c("S1", "S2", "C1", "C2", "N1", "N2")
traits <- c("day_5_auc", "day_25_auc", "day_50_auc", "day_75_auc", "day_95_auc")

# Define priors
prior <- list(G = list(G1 = list(V = 1, nu = 0.05)),   # Prior for additive genetic variance
              R = list(V = 1, nu = 0.05))             # Prior for residual variance

# Create an empty dataframe to store formatted results
formatted_results <- data.frame(Population = character(),
                                VA_CI = character(),
                                VR_CI = character(),
                                h2_CI = character(),
                                Sire_Stationarity = character(),
                                Sire_p_value = numeric(),
                                Residual_Stationarity = character(),
                                Residual_p_value = numeric(),
                                stringsAsFactors = FALSE)

# Loop over each population and trait
for (pop in populations) {
  for (trait in traits) {
    
    # Subset data for specific population in Year 2010
    subset_data <- subset(testmetricdays, Population == pop & Year == 2010)
    
    # Run MCMCglmm model
    mcmc_model <- MCMCglmm(as.formula(paste(trait, "~ 1")),  # Dynamically set trait
                            random = ~ Sire_ID,              
                            family = "gaussian",            
                            data = subset_data,             
                            prior = prior,                 
                            nitt = 150000, burnin = 30000, thin = 25)  

    # Extract variance components
    var_sire <- mcmc_model$VCV[, "Sire_ID"]  # V_Sire (between-sire variance)
    var_residual <- mcmc_model$VCV[, "units"]  # Residual variance (V_Residual)

    # Apply half-sibling adjustment
    V_A <- 4 * var_sire  # Additive genetic variance
    V_P <- V_A + var_residual  # Total phenotypic variance
    posterior_heritability <- V_A / V_P  # Heritability (h²)

    # Calculate means and 95% HPD intervals
    VA_mean <- mean(V_A)
    VA_CI <- HPDinterval(V_A)
    
    VR_mean <- mean(var_residual)
    VR_CI <- HPDinterval(var_residual)
    
    h2_mean <- mean(posterior_heritability)
    h2_CI <- HPDinterval(posterior_heritability)

    # Format results as "Mean (Lower, Upper)"
    VA_formatted <- sprintf("%.2f (%.2f, %.2f)", VA_mean, VA_CI[1], VA_CI[2])
    VR_formatted <- sprintf("%.2f (%.2f, %.2f)", VR_mean, VR_CI[1], VR_CI[2])
    h2_formatted <- sprintf("%.2f (%.2f, %.2f)", h2_mean, h2_CI[1], h2_CI[2])

    # Perform Heidelberger & Welch test for stationarity
    sire_diag <- heidel.diag(as.mcmc(var_sire))
    residual_diag <- heidel.diag(as.mcmc(var_residual))
    
    # Extract test results (p-value and stationarity pass/fail)
    sire_stationarity <- ifelse(sire_diag[1, "pvalue"] > 0.05, "Pass", "Fail")
    sire_p_value <- sire_diag[1, "pvalue"]

    residual_stationarity <- ifelse(residual_diag[1, "pvalue"] > 0.05, "Pass", "Fail")
    residual_p_value <- residual_diag[1, "pvalue"]

    # Append formatted row to results dataframe
    formatted_results <- rbind(formatted_results, data.frame(
      Population = paste0(pop, " - ", trait),
      VA_CI = VA_formatted,
      VR_CI = VR_formatted,
      h2_CI = h2_formatted,
      Sire_Stationarity = sire_stationarity,
      Sire_p_value = sire_p_value,
      Residual_Stationarity = residual_stationarity,
      Residual_p_value = residual_p_value,
      stringsAsFactors = FALSE
    ))
  }
}

# Print final formatted results
print(formatted_results)

```


```{r}
###ESS for phenological metrics (replace with PCs and df fpca_mixed if desired)

# Create an empty dataframe to store ESS results
ess_results <- data.frame(Population = character(),
                          Trait = character(),
                          ESS_VA = numeric(),
                          ESS_VR = numeric(),
                          ESS_h2 = numeric(),
                          stringsAsFactors = FALSE)

# Loop over each population and trait
for (pop in populations) {
  for (trait in traits) {
    
    # Subset data for specific population in Year 2010
    subset_data <- subset(testmetricdays, Population == pop & Year == 2010)
    
    # Run MCMCglmm model
    mcmc_model <- MCMCglmm(as.formula(paste(trait, "~ 1")),  
                            random = ~ Sire_ID,              
                            family = "gaussian",            
                            data = subset_data,             
                            prior = prior,                 
                            nitt = 150000, burnin = 30000, thin = 25)  

    # Extract variance components
    var_sire <- mcmc_model$VCV[, "Sire_ID"]  # V_Sire (between-sire variance)
    var_residual <- mcmc_model$VCV[, "units"]  # Residual variance (V_Residual)

    # Apply half-sibling adjustment
    V_A <- 4 * var_sire  # Additive genetic variance
    V_P <- V_A + var_residual  # Total phenotypic variance
    posterior_heritability <- V_A / V_P  # Heritability (h²)

    # Calculate ESS for each parameter
    ESS_VA <- effectiveSize(V_A)
    ESS_VR <- effectiveSize(var_residual)
    ESS_h2 <- effectiveSize(posterior_heritability)

    # Append results to ESS dataframe
    ess_results <- rbind(ess_results, data.frame(
      Population = pop,
      Trait = trait,
      ESS_VA = ESS_VA,
      ESS_VR = ESS_VR,
      ESS_h2 = ESS_h2,
      stringsAsFactors = FALSE
    ))
  }
}

# Print final ESS results
ess_results

```

### Rhizomes and Height at First Flower

```{r}
## lmer and Tukey test for HFF (Lavg)
modelstem <- lmer(Lavg ~ Population * Year + (1|Dam_ID), data = stems)
summary(modelstem)
anova(modelstem)
TukeyHSD(modelstem)

# Line plot for HFF
library(ggplot2)
library(dplyr)
summary_df <- stems %>%
  group_by(Population, Year) %>%
  summarise(mean_auc = mean(Lavg),
            se_auc = sd(Lavg)/sqrt(n()))

ggplot(summary_df, aes(x = Population, y = mean_auc, 
                       group = Population, color = as.factor(Year))) +
  geom_point(position = position_dodge(width = 0.3), size = 3) +
  geom_errorbar(aes(ymin = mean_auc - se_auc, ymax = mean_auc + se_auc),
                position = position_dodge(width = 0.3), width = 0.2) +
  geom_line(aes(group = Year), position = position_dodge(width = 0.3)) +
  scale_color_manual(values = c("2010" = "blue", "2017" = "orange")) +
  labs(title = "Height at First Flower by Population and Year", x = "Population", y = "Height at First Flower (cm)",
       color = "Year") +
  theme_classic(base_size = 12) +
  theme(
    plot.title = element_text(size = 16, face = "bold"),    # Title font size and style
    axis.title = element_text(size = 14, face = "bold"),    # Axis titles font size and style
    axis.text = element_text(size = 12),                     # Axis text (tick labels) font size
    legend.title = element_text(size = 14, face = "bold"),   # Legend title font size and style
    legend.text = element_text(size = 12)                    # Legend text font size
  )

```

```{r}
## Rhizome linear models
# Model for dry weight
dry_weight_model <- lm(rhizomes$`dry weight (g)` ~ Population, data = rhizomes)
summary(dry_weight_model)
anova(dry_weight_model) # ANOVA to see significance
TukeyHSD(aov(dry_weight_model))

# Model for Rhizome #
rhizome_num_model <- lm(rhizomes$`Rhizome #` ~ Population, data = rhizomes)
summary(rhizome_num_model)
anova(rhizome_num_model)
TukeyHSD(aov(rhizome_num_model))

# Model for Average Rhizome Weight (Rhizome # / dry weight)
rhizweight_model <- lm(rhizweight ~ Population, data = rhizomes)
summary(rhizweight_model)
anova(rhizweight_model)
TukeyHSD(aov(rhizweight_model))

```

```{r}
## Correlation test and figure for HFF vs ARW
# Test
cor_test <- cor.test(rhizomes$Lavg, rhizomes$rhizweight)
print(cor_test)

# Figure
ggplot(rhizomes, aes(x = Lavg, y = rhizweight, color = Population)) +
  geom_point(size = 3) +  # Adjust point size if needed
  geom_smooth(method = "lm", aes(color = Population), se = FALSE) +  # Linear model with no confidence interval
  scale_color_manual(values = population_colors) +  # Apply custom colors
  labs(title = "Correlation between HFF and ARW by Population",
       x = "Mean HFF (cm)",
       y = "Mean ARW (g)",
       color = "Population") +  # Customize legend title
  theme(
    plot.title = element_text(size = 16, face = "bold"),    # Title font size and style
    axis.title = element_text(size = 14, face = "bold"),    # Axis titles font size and style
    axis.text = element_text(size = 12),                    # Axis text (tick labels) font size
    legend.title = element_text(size = 14, face = "bold"),  # Legend title font size and style
    legend.text = element_text(size = 12),
    axis.text.x = element_text(angle = 45, hjust = 1)
  )


```
